# Supplementary material for: Extraction of Multi-Labelled Movement Information from the Raw HD-sEMG Image with Time-Domain Depth
Source: Sci Rep. 2019 May 10;9:7244. doi: 10.1038/s41598-019-43676-8 (PMC6510898; doi:10.1038/s41598-019-43676-8)
Supplement: Supplementary file 1 — S1 [file 41598_2019_43676_MOESM1_ESM.xlsx]

## Sheet: Sheet1
	Training withCross-Entropy Loss:					Training with BP-MLL loss:					Single-label network with softmax:
Test Subject	Exact Match Rate	Hamming Loss	Jaccard Index	Precision	Recall	Exact Match Rate	Hamming Loss	Jaccard Index	Precision	Recall	Accuracy
s1	0.852457	0.0207939	0.890248	0.921236	0.915918	0.769572	0.0228458	0.880057	0.894673	0.931213	0.853221
s2	0.848215	0.0206731	0.893744	0.921439	0.916538	0.78447	0.0218501	0.887016	0.904312	0.927317	0.843446
s3	0.820505	0.0271229	0.853848	0.901785	0.884365	0.718819	0.0311489	0.836616	0.8637	0.898356	0.791358
s4	0.794151	0.0275819	0.853727	0.907774	0.872724	0.718425	0.0279014	0.850073	0.874085	0.913091	0.815935
s5	0.607195	0.0566885	0.707647	0.801335	0.740306	0.504011	0.0618254	0.712552	0.733565	0.811262	0.620369
s6	0.756295	0.032928	0.814944	0.881045	0.858426	0.652329	0.0369855	0.79746	0.840706	0.876962	0.755134
s7	0.852023	0.0192046	0.876127	0.926484	0.923029	0.736322	0.023773	0.856142	0.881194	0.940913	0.828623
s8	0.879367	0.017322	0.907708	0.934778	0.929394	0.796062	0.0210343	0.888318	0.908019	0.929696	0.855362
s9	0.818782	0.0270948	0.861648	0.897616	0.889534	0.693054	0.0319425	0.83329	0.85523	0.903014	0.813041
s10	0.749756	0.0340882	0.822077	0.88961	0.837267	0.646407	0.0382865	0.80781	0.835948	0.871579	0.730411
s11	0.736276	0.0429267	0.805194	0.836851	0.825696	0.66488	0.0449662	0.797548	0.815456	0.838567	0.748172
s12	0.869226	0.0218723	0.887003	0.922993	0.904437	0.803215	0.0240047	0.878197	0.902369	0.910854	0.816713
s13	0.64582	0.0524832	0.738815	0.808373	0.772962	0.559144	0.0553656	0.731932	0.773186	0.802656	0.664951
s14	0.800214	0.0264541	0.841414	0.906023	0.885142	0.681516	0.0333047	0.821204	0.84145	0.911574	0.801838
