# Supplementary material for: Extraction of Multi-Labelled Movement Information from the Raw HD-sEMG Image with Time-Domain Depth
Source: Sci Rep. 2019 May 10;9:7244. doi: 10.1038/s41598-019-43676-8 (PMC6510898; doi:10.1038/s41598-019-43676-8)
Supplement: Supplementary file 2 — S2 [file 41598_2019_43676_MOESM2_ESM.xlsx]

## Sheet: subject_1
		Training with Cross-Entropy Loss				Training with BP-MLL Loss
Label	Name	Hamming Loss	Jaccard Index	Precision	Recall	Hamming Loss	Jaccard Index	Precision	Recall
1	Little finger flexion	0.0159782	0.923956	0.953351	0.967707	0.015869	0.923696	0.963139	0.957547
2	Little finger extension	0.00862602	0.839213	0.859625	0.972484	0.00611465	0.878963	0.913174	0.959119
3	Ring finger flexion	0.0117925	0.942019	0.985768	0.955007	0.0104459	0.949204	0.974914	0.972968
4	Ring finger extension	0.00185623	0.940211	0.993804	0.945755	0.00152866	0.951276	0.983213	0.966981
5	Middle finger flexion	0.0189991	0.925683	0.964402	0.958432	0.0212557	0.918424	0.946043	0.969192
6	Middle finger extension	0.00247498	0.923681	0.950346	0.970519	0.00713376	0.807655	0.827968	0.970519
7	Index finger flexion	0.0252229	0.89568	0.954597	0.935535	0.0350864	0.863899	0.894329	0.962107
8	Index finger extension	0.00378526	0.919003	0.976013	0.940239	0.00498635	0.892969	0.978596	0.910757
9	Thumb flexion	0.0604186	0.797586	0.866243	0.909609	0.0617288	0.791544	0.872038	0.895564
10	Thumb extension	0.00429481	0.863109	0.96	0.895307	0.00404004	0.875141	0.930622	0.936221
11	Thumb abduction	0.022202	0.781753	0.896962	0.858884	0.0228571	0.78471	0.85988	0.899764
12	Thumb adduction	0.0480437	0.590698	0.741534	0.74385	0.0508098	0.587104	0.707665	0.775088
13	Wrist flexion	0.024495	0.814396	0.916796	0.879392	0.0256961	0.818928	0.855115	0.950864
14	Wrist extension	0.0181256	0.865732	0.910147	0.946639	0.0206369	0.851142	0.886034	0.955778
15	Wrist pronation	0.0479345	0.746925	0.878021	0.833405	0.0540491	0.732046	0.822087	0.869854
16	Wrist supination	0.0184531	0.857022	0.941742	0.905003	0.0232939	0.828556	0.891869	0.921084

## Sheet: subject_2
		Training with Cross-Entropy Loss				Training with BP-MLL Loss
Label	Name	Hamming Loss	Jaccard Index	Precision	Recall	Hamming Loss	Jaccard Index	Precision	Recall
1	Little finger flexion	0.00823657	0.959268	0.985619	0.972884	0.00925254	0.954021	0.990453	0.962875
2	Little finger extension	0.00195936	0.958301	0.968774	0.988845	0.00221335	0.953149	0.963509	0.988845
3	Ring finger flexion	0.0119739	0.941229	0.980883	0.958817	0.0135704	0.93331	0.981989	0.949565
4	Ring finger extension	0.00123367	0.961276	0.965675	0.995283	0.000834543	0.973441	0.979094	0.994104
5	Middle finger flexion	0.0177431	0.929468	0.9774	0.949882	0.0163643	0.934874	0.978685	0.954304
6	Middle finger extension	0.000544267	0.982538	0.987135	0.995283	0.000907112	0.971198	0.976825	0.994104
7	Index finger flexion	0.0484398	0.802806	0.929855	0.85456	0.0517054	0.798871	0.886453	0.889937
8	Index finger extension	0.00221335	0.953858	0.961861	0.991352	0.00152395	0.967692	0.978227	0.988994
9	Thumb flexion	0.0851234	0.735185	0.801107	0.899337	0.0877721	0.725923	0.801777	0.8847
10	Thumb extension	0.00482583	0.849548	0.93408	0.90373	0.00634978	0.822515	0.839545	0.975933
11	Thumb abduction	0.0378447	0.656229	0.802499	0.782626	0.0439042	0.630985	0.737874	0.813286
12	Thumb adduction	0.0296444	0.731338	0.817347	0.874214	0.0304064	0.729939	0.802054	0.89033
13	Wrist flexion	0.012373	0.905093	0.946449	0.953945	0.012119	0.908643	0.930793	0.974479
14	Wrist extension	0.0283382	0.792673	0.892943	0.875917	0.0300073	0.78702	0.865722	0.896451
15	Wrist pronation	0.0211176	0.879027	0.966408	0.906732	0.0211538	0.881744	0.942337	0.932033
16	Wrist supination	0.0191582	0.852637	0.941158	0.900649	0.0215167	0.843163	0.89125	0.939858

## Sheet: subject_3
		Training with Cross-Entropy Loss				Training with BP-MLL Loss
Label	Name	Hamming Loss	Jaccard Index	Precision	Recall	Hamming Loss	Jaccard Index	Precision	Recall
1	Little finger flexion	0.00545276	0.973051	0.990128	0.982583	0.00861536	0.958164	0.972586	0.984761
2	Little finger extension	0.00937875	0.80031	0.981025	0.812893	0.0115962	0.759608	0.94826	0.792453
3	Ring finger flexion	0.0202479	0.905385	0.934268	0.966981	0.0209023	0.903231	0.925824	0.973694
4	Ring finger extension	0.00756116	0.75814	0.981928	0.768868	0.00916064	0.705607	0.986928	0.712264
5	Middle finger flexion	0.0250463	0.903878	0.944048	0.955041	0.0332255	0.875967	0.916903	0.951504
6	Middle finger extension	0.0114144	0.654945	0.905775	0.70283	0.0168309	0.55395	0.751634	0.678066
7	Index finger flexion	0.0406412	0.83631	0.923973	0.898113	0.0529281	0.79493	0.884085	0.887421
8	Index finger extension	0.011887	0.749233	0.968285	0.768082	0.0173398	0.649522	0.90853	0.694969
9	Thumb flexion	0.090843	0.688792	0.865978	0.770979	0.102221	0.67138	0.805976	0.800808
10	Thumb extension	0.021084	0.412955	0.744526	0.481132	0.0311171	0.375182	0.496139	0.606132
11	Thumb abduction	0.0311898	0.740472	0.766677	0.955877	0.0266822	0.768235	0.800592	0.95002
12	Thumb adduction	0.020975	0.806116	0.847404	0.943003	0.0316624	0.738674	0.757305	0.967767
13	Wrist flexion	0.0451489	0.667914	0.867361	0.743895	0.0380239	0.723427	0.865823	0.814771
14	Wrist extension	0.0286088	0.799388	0.855195	0.924528	0.0328256	0.776651	0.828277	0.925708
15	Wrist pronation	0.0418409	0.782912	0.866778	0.890009	0.0363881	0.811346	0.870224	0.923027
16	Wrist supination	0.0226471	0.830106	0.91247	0.901926	0.0288633	0.80601	0.82126	0.977481

## Sheet: subject_4
		Training with Cross-Entropy Loss				Training with BP-MLL Loss
Label	Name	Hamming Loss	Jaccard Index	Precision	Recall	Hamming Loss	Jaccard Index	Precision	Recall
1	Little finger flexion	0.047322	0.783976	0.902439	0.856574	0.0458716	0.790771	0.902416	0.864713
2	Little finger extension	0.0221561	0.590483	0.812731	0.683476	0.0242593	0.624579	0.693026	0.86346
3	Ring finger flexion	0.025601	0.87836	0.945826	0.924891	0.0219023	0.897662	0.931435	0.961176
4	Ring finger extension	0.00971824	0.730653	0.831808	0.857311	0.0182398	0.618071	0.634451	0.959906
5	Middle finger flexion	0.0258911	0.898881	0.953289	0.940296	0.0352468	0.86895	0.906215	0.954815
6	Middle finger extension	0.00482286	0.850562	0.947434	0.892689	0.00496791	0.8541	0.898096	0.945755
7	Index finger flexion	0.0291185	0.882379	0.923218	0.952261	0.0294448	0.880412	0.927973	0.944989
8	Index finger extension	0.00565689	0.880276	0.973684	0.90173	0.00500417	0.895137	0.963993	0.926101
9	Thumb flexion	0.0955506	0.673199	0.861587	0.754832	0.105922	0.677273	0.767209	0.852454
10	Thumb extension	0.00685354	0.79116	0.926261	0.84434	0.00746999	0.796644	0.830247	0.951651
11	Thumb abduction	0.0309316	0.7195	0.809771	0.865849	0.0148312	0.855067	0.891064	0.954887
12	Thumb adduction	0.0240055	0.773753	0.855631	0.889937	0.031548	0.716243	0.807947	0.863208
13	Wrist flexion	0.0185299	0.856582	0.946944	0.899764	0.017841	0.863219	0.938066	0.915389
14	Wrist extension	0.0248033	0.808188	0.937846	0.853926	0.0209232	0.844934	0.90086	0.931556
15	Wrist pronation	0.0183849	0.894088	0.972065	0.917667	0.0123654	0.930564	0.948723	0.979846
16	Wrist supination	0.0519636	0.649719	0.803993	0.772001	0.0505856	0.658172	0.808063	0.780134

## Sheet: subject_5
		Training with Cross-Entropy Loss				Training with BP-MLL Loss
Label	Name	Hamming Loss	Jaccard Index	Precision	Recall	Hamming Loss	Jaccard Index	Precision	Recall
1	Little finger flexion	0.0455076	0.788475	0.910728	0.854519	0.044049	0.795531	0.910147	0.863336
2	Little finger extension	0.0111946	0.789438	0.860883	0.904874	0.0124708	0.774852	0.826545	0.925314
3	Ring finger flexion	0.0753355	0.667471	0.855404	0.752358	0.0697929	0.699246	0.839306	0.807329
4	Ring finger extension	0.00598016	0.829522	0.875	0.941038	0.00371937	0.887293	0.933721	0.946934
5	Middle finger flexion	0.0801852	0.709626	0.871978	0.792158	0.0779244	0.718742	0.870279	0.804982
6	Middle finger extension	0.00448512	0.863787	0.934132	0.919811	0.00357351	0.89038	0.945368	0.938679
7	Index finger flexion	0.0840505	0.694621	0.81527	0.824371	0.082446	0.704135	0.807594	0.846069
8	Index finger extension	0.00929842	0.808702	0.946444	0.847484	0.00948075	0.809802	0.920965	0.870283
9	Thumb flexion	0.11169	0.64898	0.784893	0.789378	0.115519	0.655951	0.74808	0.841929
10	Thumb extension	0.0117051	0.660317	0.865465	0.735849	0.0144764	0.65022	0.72	0.870283
11	Thumb abduction	0.0282235	0.727273	0.862876	0.822311	0.0285516	0.727936	0.850589	0.834661
12	Thumb adduction	0.0345318	0.679959	0.811945	0.80706	0.0326356	0.680471	0.860885	0.764541
13	Wrist flexion	0.079383	0.457918	0.736484	0.547647	0.089666	0.478252	0.62455	0.671233
14	Wrist extension	0.0972506	0.349354	0.658997	0.426444	0.105346	0.399875	0.569358	0.573258
15	Wrist pronation	0.120296	0.517267	0.621484	0.755181	0.146988	0.513869	0.541286	0.910276
16	Wrist supination	0.107898	0.280574	0.604505	0.343657	0.152567	0.367785	0.427468	0.724836

## Sheet: subject_6
		Training with Cross-Entropy Loss				Training with BP-MLL Loss
Label	Name	Hamming Loss	Jaccard Index	Precision	Recall	Hamming Loss	Jaccard Index	Precision	Recall
1	Little finger flexion	0.0406525	0.812908	0.912024	0.882075	0.0563104	0.763503	0.827655	0.907837
2	Little finger extension	0.0187822	0.686667	0.749835	0.890723	0.0255032	0.630526	0.656079	0.941824
3	Ring finger flexion	0.027247	0.868213	0.965039	0.896408	0.032878	0.85275	0.892085	0.950835
4	Ring finger extension	0.0130785	0.685039	0.726345	0.923349	0.0226331	0.560028	0.58266	0.935142
5	Middle finger flexion	0.033205	0.873407	0.935331	0.92954	0.033314	0.875492	0.917342	0.950472
6	Middle finger extension	0.00951827	0.715527	0.900273	0.777123	0.00919131	0.725	0.902571	0.786557
7	Index finger flexion	0.0463562	0.820155	0.887855	0.914937	0.0550025	0.7946	0.852796	0.920912
8	Index finger extension	0.00454116	0.905303	0.948413	0.952191	0.00679358	0.865177	0.900901	0.956175
9	Thumb flexion	0.0611059	0.787358	0.894314	0.868135	0.0585991	0.793892	0.905025	0.866044
10	Thumb extension	0.0128242	0.662201	0.778403	0.816038	0.0184189	0.592771	0.65022	0.870283
11	Thumb abduction	0.053731	0.561778	0.690962	0.750297	0.0655744	0.530193	0.607697	0.806094
12	Thumb adduction	0.033314	0.669073	0.883699	0.733676	0.0332776	0.687052	0.834094	0.795805
13	Wrist flexion	0.0606336	0.581284	0.800622	0.679671	0.0606699	0.585916	0.791095	0.693165
14	Wrist extension	0.0361113	0.738283	0.878171	0.822529	0.0373828	0.735067	0.857357	0.837489
15	Wrist pronation	0.0574366	0.705147	0.847378	0.807733	0.0584175	0.697915	0.852651	0.793634
16	Wrist supination	0.01831	0.859375	0.931639	0.917213	0.0178014	0.861738	0.942593	0.90947

## Sheet: subject_7
		Training with Cross-Entropy Loss				Training with BP-MLL Loss
Label	Name	Hamming Loss	Jaccard Index	Precision	Recall	Hamming Loss	Jaccard Index	Precision	Recall
1	Little finger flexion	0.002979	0.985166	0.997071	0.988026	0.00312432	0.984488	0.994171	0.990203
2	Little finger extension	0.00276103	0.942424	0.962848	0.977987	0.00530408	0.895265	0.910949	0.981132
3	Ring finger flexion	0.00305166	0.984838	0.994894	0.98984	0.00490445	0.975592	0.996491	0.978955
4	Ring finger extension	0.0012352	0.960094	0.995134	0.964623	0.00221609	0.931691	0.948689	0.981132
5	Middle finger flexion	0.0168205	0.933247	0.977057	0.954157	0.0219066	0.915011	0.954285	0.956958
6	Middle finger extension	0.00432319	0.861144	0.987952	0.870283	0.00519509	0.839145	0.947903	0.879717
7	Index finger flexion	0.0366926	0.856289	0.897807	0.948762	0.0504977	0.814987	0.839572	0.965316
8	Index finger extension	0.0129332	0.740146	0.926027	0.786656	0.0194725	0.688915	0.732264	0.920869
9	Thumb flexion	0.0560198	0.809888	0.875167	0.915668	0.0674272	0.783683	0.82706	0.937273
10	Thumb extension	0.00900966	0.730141	0.904313	0.791274	0.0182373	0.613251	0.638844	0.938679
11	Thumb abduction	0.0344765	0.68875	0.795756	0.836653	0.0431229	0.63533	0.735158	0.823904
12	Thumb adduction	0.0434498	0.583275	0.829945	0.662446	0.050534	0.585148	0.70373	0.776415
13	Wrist flexion	0.0223788	0.827837	0.940915	0.873231	0.0169658	0.871527	0.92876	0.933962
14	Wrist extension	0.0220155	0.830915	0.939432	0.877948	0.0232871	0.823998	0.923101	0.884729
15	Wrist pronation	0.0285912	0.851873	0.877472	0.966887	0.0348035	0.824574	0.852357	0.961974
16	Wrist supination	0.0105355	0.918904	0.942357	0.97363	0.0133692	0.899012	0.924118	0.970667

## Sheet: subject_8
		Training with Cross-Entropy Loss				Training with BP-MLL Loss
Label	Name	Hamming Loss	Jaccard Index	Precision	Recall	Hamming Loss	Jaccard Index	Precision	Recall
1	Little finger flexion	0.0143961	0.929359	0.982875	0.944655	0.0076513	0.962274	0.988248	0.973413
2	Little finger extension	0.00333611	0.930408	0.973872	0.954228	0.00366247	0.924627	0.960465	0.96121
3	Ring finger flexion	0.0126555	0.938263	0.974105	0.962264	0.00790514	0.961189	0.980923	0.979499
4	Ring finger extension	0.00235704	0.92622	0.961131	0.962264	0.00815897	0.786932	0.799808	0.979953
5	Middle finger flexion	0.00710737	0.971557	0.984269	0.986881	0.0163905	0.936801	0.947934	0.987618
6	Middle finger extension	0.00159553	0.949886	0.965278	0.983491	0.00279218	0.916576	0.918567	0.997642
7	Index finger flexion	0.0271966	0.888971	0.938281	0.944182	0.0366247	0.849006	0.94524	0.892925
8	Index finger extension	0.0130181	0.765359	0.819454	0.920597	0.0198354	0.690436	0.71137	0.959119
9	Thumb flexion	0.0417014	0.845492	0.959006	0.877195	0.0505131	0.816154	0.938819	0.862002
10	Thumb extension	0.00979077	0.742612	0.794898	0.918632	0.0242956	0.554817	0.559651	0.98467
11	Thumb abduction	0.0386191	0.641535	0.811064	0.754254	0.0412663	0.627252	0.784515	0.757816
12	Thumb adduction	0.0361896	0.69083	0.765271	0.876572	0.0399246	0.675317	0.729997	0.900157
13	Wrist flexion	0.0121478	0.90343	0.97088	0.928593	0.0131994	0.896208	0.959695	0.931259
14	Wrist extension	0.0169344	0.871421	0.929515	0.933078	0.0217573	0.84464	0.874062	0.961675
15	Wrist pronation	0.0240055	0.871056	0.911165	0.951894	0.0235704	0.868554	0.945619	0.914219
16	Wrist supination	0.0161004	0.877652	0.940083	0.929656	0.0190013	0.860749	0.905761	0.945417

## Sheet: subject_9
		Training with Cross-Entropy Loss				Training with BP-MLL Loss
Label	Name	Hamming Loss	Jaccard Index	Precision	Recall	Hamming Loss	Jaccard Index	Precision	Recall
1	Little finger flexion	0.0473734	0.792917	0.86414	0.905842	0.0432319	0.805587	0.890072	0.894594
2	Little finger extension	0.00853738	0.822239	0.956025	0.85456	0.00969992	0.798186	0.95393	0.830189
3	Ring finger flexion	0.0529318	0.775328	0.83786	0.912192	0.0690256	0.725711	0.780348	0.91201
4	Ring finger extension	0.00610332	0.811659	0.942708	0.853774	0.0175834	0.627978	0.643307	0.963443
5	Middle finger flexion	0.0312432	0.880423	0.939466	0.933373	0.032551	0.87655	0.930661	0.937795
6	Middle finger extension	0.00639395	0.819302	0.863636	0.941038	0.0174381	0.6302	0.64511	0.964623
7	Index finger flexion	0.036293	0.846284	0.969505	0.869428	0.0411248	0.834648	0.916586	0.903256
8	Index finger extension	0.00646661	0.867263	0.943994	0.914308	0.00959093	0.82053	0.858464	0.948899
9	Thumb flexion	0.0559834	0.804143	0.907747	0.875709	0.0597617	0.793705	0.894179	0.875986
10	Thumb extension	0.00294267	0.907955	0.961492	0.942217	0.00428686	0.872017	0.915718	0.948113
11	Thumb abduction	0.0344765	0.67622	0.830679	0.784329	0.0511516	0.600341	0.679846	0.836961
12	Thumb adduction	0.0189276	0.82315	0.852672	0.959636	0.020526	0.805775	0.859868	0.927582
13	Wrist flexion	0.0383274	0.739249	0.816767	0.886222	0.0394899	0.735652	0.804094	0.896296
14	Wrist extension	0.0219429	0.832455	0.933727	0.884729	0.0208893	0.842336	0.923354	0.90566
15	Wrist pronation	0.0343675	0.808618	0.931051	0.860125	0.0399259	0.791817	0.868662	0.899505
16	Wrist supination	0.0312069	0.773888	0.878399	0.866745	0.0348035	0.760679	0.832877	0.8977

## Sheet: subject_10
		Training with Cross-Entropy Loss				Training with BP-MLL Loss
Label	Name	Hamming Loss	Jaccard Index	Precision	Recall	Hamming Loss	Jaccard Index	Precision	Recall
1	Little finger flexion	0.0381821	0.831489	0.877347	0.940856	0.0503524	0.787586	0.835338	0.932329
2	Little finger extension	0.0168205	0.685675	0.834021	0.794025	0.0168568	0.686698	0.829527	0.799528
3	Ring finger flexion	0.0183463	0.910998	0.969612	0.937772	0.0146407	0.92941	0.964201	0.962627
4	Ring finger extension	0.0178014	0.46797	0.855159	0.508255	0.0186733	0.459516	0.809259	0.51533
5	Middle finger flexion	0.0277919	0.894483	0.932959	0.955926	0.0320424	0.87936	0.924238	0.947671
6	Middle finger extension	0.0128606	0.614799	0.888365	0.666274	0.0110078	0.671367	0.893218	0.729953
7	Index finger flexion	0.0276466	0.883781	0.968536	0.909906	0.0305166	0.871775	0.967638	0.897956
8	Index finger extension	0.0158396	0.677991	0.918	0.721698	0.0155853	0.680804	0.927052	0.71934
9	Thumb flexion	0.102303	0.652903	0.847113	0.740115	0.127843	0.625798	0.723684	0.822272
10	Thumb extension	0.0157306	0.545645	0.809969	0.625752	0.0220882	0.476764	0.625989	0.666667
11	Thumb abduction	0.0306256	0.699572	0.875558	0.77681	0.042033	0.658803	0.72111	0.884052
12	Thumb adduction	0.0176924	0.826134	0.900039	0.909591	0.021289	0.794818	0.879163	0.892296
13	Wrist flexion	0.0522778	0.646177	0.79564	0.774764	0.0514423	0.686518	0.733791	0.91421
14	Wrist extension	0.0593984	0.629252	0.731611	0.818101	0.0698612	0.605619	0.66554	0.870578
15	Wrist pronation	0.0504977	0.721331	0.917389	0.771441	0.0495895	0.733138	0.892645	0.804031
16	Wrist supination	0.041597	0.685699	0.908694	0.736439	0.0387634	0.7209	0.864763	0.8125

[truncated: 4 more sheets: subject_11, subject_12, subject_13, subject_14]
