# Supplementary material for: Extraction of Multi-Labelled Movement Information from the Raw HD-sEMG Image with Time-Domain Depth
Source: Sci Rep. 2019 May 10;9:7244. doi: 10.1038/s41598-019-43676-8 (PMC6510898; doi:10.1038/s41598-019-43676-8)
Supplement: Supplementary file 3 — S3 [file 41598_2019_43676_MOESM3_ESM.xlsx]

## Sheet: subject_1
				Training with Cross-Entropy Loss					Training with BP-MLL Loss
	Compound Movement	Label Set	Label Set Cardinality	Exact Match Rate	Hamming Loss	Jaccard Index	Precision	Recall	Exact Match Rate	Hamming Loss	Jaccard Index	Precision	Recall
1	Little finger flexion	[1,0,0,0,0,0,0,0,0,0,0,0,0,0,0,0]	1	0.997642	0.00147406	0.976581	0.992857	0.983491	0.975755	0.00442217	0.933036	0.945701	0.985849
2	Little finger extension	[0,1,0,0,0,0,0,0,0,0,0,0,0,0,0,0]	1	0.989906	0.00397995	0.938356	0.967059	0.96934	0.985189	0.00412736	0.936652	0.958333	0.976415
3	Ring finger flexion	[0,0,1,0,0,0,0,0,0,0,0,0,0,0,0,0]	1	0.997642	0.00206368	0.967742	0.976744	0.990566	0.959245	0.00501179	0.925602	0.927632	0.997642
4	Ring ginger extension	[0,0,0,1,0,0,0,0,0,0,0,0,0,0,0,0]	1	0.956887	0.00825472	0.876106	0.933962	0.933962	0.966321	0.00663325	0.901532	0.925843	0.971698
5	Middle finger flexion	[0,0,0,0,1,0,0,0,0,0,0,0,0,0,0,0]	1	0.978113	0.00486439	0.92517	0.96	0.962264	0.985189	0.00383255	0.941043	0.960648	0.978774
6	Middle finger extension	[0,0,0,0,0,1,0,0,0,0,0,0,0,0,0,0]	1	0.997642	0.00294811	0.954233	0.969767	0.983491	0.37739	0.0409788	0.603989	0.603989	1
7	Index finger flexion	[0,0,0,0,0,0,1,0,0,0,0,0,0,0,0,0]	1	0.928585	0.00958137	0.859611	0.910755	0.938679	0.641541	0.025059	0.711864	0.716724	0.990566
8	Index finger extension	[0,0,0,0,0,0,0,1,0,0,0,0,0,0,0,0]	1	0.997543	0.000460688	0.992665	0.995098	0.997543	0.995602	0.00322482	0.950237	0.963942	0.985258
9	Thumb flexion	[0,0,0,0,0,0,0,0,1,0,0,0,0,0,0,0]	1	0.95629	0.00829238	0.87471	0.94015	0.92629	0.936634	0.00767813	0.888641	0.904762	0.980344
10	Thumb extension	[0,0,0,0,0,0,0,0,0,1,0,0,0,0,0,0]	1	0.845725	0.0199631	0.722222	0.847118	0.830467	0.745581	0.0242629	0.699048	0.756701	0.90172
11	Thumb abduction	[0,0,0,0,0,0,0,0,0,0,1,0,0,0,0,0]	1	0.989906	0.00456958	0.930337	0.951724	0.976415	0.945094	0.00722288	0.894168	0.913907	0.976415
12	Thumb adduction	[0,0,0,0,0,0,0,0,0,0,0,1,0,0,0,0]	1	0.989906	0.00412736	0.936219	0.964789	0.96934	0.869623	0.0120873	0.833333	0.857741	0.966981
13	Wrist flexion	[0,0,0,0,0,0,0,0,0,0,0,0,1,0,0,0]	1	0.997543	0.000921376	0.985437	0.987835	0.997543	1	0	1	1	1
14	Wrist extension	[0,0,0,0,0,0,0,0,0,0,0,0,0,1,0,0]	1	0.989906	0.00294811	0.954545	0.963303	0.990566	0.914434	0.00751769	0.892178	0.895966	0.995283
15	Wrist pronation	[0,0,0,0,0,0,0,0,0,0,0,0,0,0,1,0]	1	0.949811	0.00574882	0.915217	0.921225	0.992925	0.902642	0.00899175	0.872385	0.88535	0.983491
16	Wrist supination	[0,0,0,0,0,0,0,0,0,0,0,0,0,0,0,1]	1	0.975755	0.00574882	0.912556	0.948718	0.959906	0.954528	0.00678066	0.899344	0.925676	0.96934
17	Little finger flexion + Ring finger flexion	[1,1,0,0,0,0,0,0,0,0,0,0,0,0,0,0]	2	0.997642	0.00456958	0.963953	0.985731	0.977594	0.85783	0.0221108	0.841772	0.888641	0.941038
18	Little finger flexion + Thumb flexion	1,0,0,0,0,0,0,0,1,0,0,0,0,0,0,0]	2	0.689194	0.0337559	0.757672	0.880689	0.84434	0.573145	0.0356722	0.765731	0.810451	0.932783
19	Little finger flexion + Thumb abduction	[1,0,0,0,0,0,0,0,0,0,1,0,0,0,0,0]	2	0.902642	0.00899175	0.928655	0.991261	0.936321	0.855472	0.0151828	0.884916	0.943981	0.933962
20	Little finger flexion + Thumb adduction	[1,0,0,0,0,0,0,0,0,0,0,1,0,0,0,0]	2	0.802402	0.0231427	0.831001	0.905041	0.910377	0.412767	0.050855	0.689189	0.744888	0.902123
21	Little finger flexion + Wrist flexion	[1,0,0,0,0,0,0,0,0,0,0,0,1,0,0,0]	2	0.909717	0.0131191	0.9	0.950178	0.944575	0.85783	0.0173939	0.870897	0.923434	0.938679
22	Little finger flexion + Wrist extension	[1,0,0,0,0,0,0,0,0,0,0,0,0,1,0,0]	2	0.961604	0.00589623	0.953434	0.986747	0.965802	0.961604	0.00795991	0.938497	0.964871	0.971698
23	Little finger flexion + Wrist pronation	[1,0,0,0,0,0,0,0,0,0,0,0,0,0,1,0]	2	0.85783	0.0228479	0.831887	0.91201	0.904481	0.836604	0.0228479	0.836152	0.889764	0.932783
24	Little finger flexion + Wrist supination	[1,0,0,0,0,0,0,0,0,0,0,0,0,0,0,1]	2	0.670326	0.0380307	0.733195	0.85628	0.836085	0.688711	0.0294811	0.796334	0.853712	0.92217
25	Ring finger flexion + Middle finger flexion	[0,0,1,0,1,0,0,0,0,0,0,0,0,0,0,0]	2	0.997642	0.00294811	0.976608	0.991686	0.98467	0.997642	0.00294811	0.97669	0.988208	0.988208
26	Ring finger flexion + Thumb flexion	[0,0,1,0,0,0,0,0,1,0,0,0,0,0,0,0]	2	0.926226	0.00899175	0.929642	0.97697	0.950472	0.757107	0.0227005	0.836344	0.894318	0.928066
27	Ring finger flexion + Thumb abduction	[0,0,1,0,0,0,0,0,0,0,1,0,0,0,0,0]	2	0.488723	0.0639741	0.588235	0.750605	0.731132	0.398617	0.0582252	0.649823	0.723593	0.864387
28	Ring finger flexion + Thumb adduction	[0,0,1,0,0,0,0,0,0,0,0,1,0,0,0,0]	2	0.0830623	0.14888	0.238311	0.397985	0.372642	0.0990882	0.128538	0.342383	0.487124	0.535377
29	Ring finger flexion + Wrist flexion	[0,0,1,0,0,0,0,0,0,0,0,0,1,0,0,0]	2	0.717496	0.0350825	0.750785	0.870146	0.845519	0.754749	0.0240271	0.831263	0.871878	0.946934
30	Ring finger flexion + Wrist extension	[0,0,1,0,0,0,0,0,0,0,0,0,0,1,0,0]	2	0.938019	0.00899175	0.929966	0.972389	0.955189	0.909717	0.0122347	0.906951	0.948417	0.954009
31	Ring finger flexion + Wrist pronation	[0,0,1,0,0,0,0,0,0,0,0,0,0,0,1,0]	2	0.862547	0.0175413	0.867483	0.939686	0.918632	0.719371	0.0281545	0.805499	0.855135	0.932783
32	Ring finger flexion + Wrist supination	[0,0,1,0,0,0,0,0,0,0,0,0,0,0,0,1]	2	0.860189	0.0213738	0.842562	0.914016	0.915094	0.750032	0.0288915	0.797101	0.867117	0.908019
33	Middle finger flexion + Index finger flexion	[0,0,0,0,1,0,1,0,0,0,0,0,0,0,0,0]	2	0.729289	0.0325767	0.766138	0.881851	0.853774	0.695786	0.0303656	0.791075	0.849673	0.919811
34	Middle finger flexion + Thumb flexion	[0,0,0,0,1,0,0,0,1,0,0,0,0,0,0,0]	2	0.623157	0.0465802	0.675897	0.838422	0.777123	0.530692	0.042158	0.715988	0.819318	0.850236
35	Middle finger flexion + Thumb abduction	[0,0,0,0,1,0,0,0,0,0,1,0,0,0,0,0]	2	0.942736	0.00899175	0.930046	0.971257	0.956368	0.850755	0.0181309	0.866883	0.913341	0.944575
36	Middle finger flexion + Thumb adduction	[0,0,0,0,1,0,0,0,0,0,0,1,0,0,0,0]	2	0.667968	0.0393573	0.723602	0.855569	0.824292	0.481164	0.0474646	0.699346	0.770576	0.883255
37	Middle finger flexion + Wrist flexion	[0,0,0,0,1,0,0,0,0,0,0,0,1,0,0,0]	2	0.909717	0.0129717	0.900227	0.958937	0.936321	0.966321	0.00604363	0.952765	0.976387	0.975236
38	Middle finger flexion + Wrist extension	[0,0,0,0,1,0,0,0,0,0,0,0,0,1,0,0]	2	0.930943	0.011645	0.910532	0.958284	0.948113	0.909717	0.0147406	0.889381	0.934884	0.948113
39	Middle finger flexion + Wrist pronation	[0,0,0,0,1,0,0,0,0,0,0,0,0,0,1,0]	2	0.7741	0.0436321	0.700405	0.831731	0.816038	0.747673	0.0296285	0.799801	0.837331	0.946934
40	Middle finger flexion + Wrist supination	[0,0,0,0,1,0,0,0,0,0,0,0,0,0,0,1]	2	0.994623	0.00471698	0.963006	0.98	0.982311	0.909717	0.015625	0.884026	0.924485	0.95283
41	Index finger flexion + Thumb flexion	[0,0,0,0,0,0,1,0,1,0,0,0,0,0,0,0]	2	0.632591	0.0579304	0.625357	0.765461	0.773585	0.544843	0.0557193	0.656051	0.74177	0.850236
42	Index finger flexion + Thumb abduction	[0,0,0,0,0,0,1,0,0,0,1,0,0,0,0,0]	2	0.930943	0.0170991	0.872527	0.92757	0.936321	0.836604	0.0274175	0.813253	0.845511	0.955189
43	Index finger flexion + Thumb adduction	[0,0,0,0,0,0,1,0,0,0,0,1,0,0,0,0]	2	0.968679	0.00825472	0.936	0.968085	0.965802	0.98283	0.00456958	0.964368	0.974448	0.989387
44	Index finger flexion + Wrist flexion	[0,0,0,0,0,0,1,0,0,0,0,0,1,0,0,0]	2	0.651458	0.0474646	0.679283	0.813842	0.804245	0.676918	0.0344929	0.771261	0.818465	0.930425
45	Index finger flexion + Wrist extension	[0,0,0,0,0,0,1,0,0,0,0,0,0,1,0,0]	2	0.82717	0.021816	0.839827	0.910798	0.915094	0.912075	0.0122347	0.906742	0.95053	0.951651
46	Index finger flexion + Wrist pronation	[0,0,0,0,0,0,1,0,0,0,0,0,0,0,1,0]	2	0.396742	0.072671	0.553442	0.704729	0.720519	0.308994	0.0813679	0.50315	0.680049	0.659198
47	Index finger flexion + Wrist supination	[0,0,0,0,0,0,1,0,0,0,0,0,0,0,0,1]	2	0.997642	0.0025059	0.980186	0.988249	0.991745	0.997642	0.00132665	0.989449	0.994111	0.995283
48	Thumb flexion + Thumb abduction	[0,0,0,0,0,0,0,0,1,0,1,0,0,0,0,0]	2	0.890849	0.0244693	0.821888	0.901176	0.903302	0.750032	0.0383255	0.747328	0.809474	0.90684
49	Thumb flexion + Thumb adduction	[0,0,0,0,0,0,0,0,1,0,0,1,0,0,0,0]	2	0.997732	0.00354308	0.972129	0.983089	0.988662	0.973311	0.00637755	0.950331	0.972881	0.97619
50	Thumb flexion + Wrist flexion	[0,0,0,0,0,0,0,0,1,0,0,0,1,0,0,0]	2	0.997642	0.000147406	0.998821	1	0.998821	0.997642	0.000589623	0.995294	0.997642	0.997642
51	Thumb flexion + Wrist extension	[0,0,0,0,0,0,0,0,1,0,0,0,0,1,0,0]	2	0.938019	0.00928656	0.928894	0.955865	0.970519	0.662767	0.0325767	0.773566	0.85504	0.89033
52	Thumb flexion + Wrist pronation	[0,0,0,0,0,0,0,0,1,0,0,0,0,0,1,0]	2	0.337779	0.0819575	0.519447	0.66044	0.708726	0.58022	0.0455483	0.707663	0.781609	0.882075
53	Thumb flexion + Wrist supination	[0,0,0,0,0,0,0,0,1,0,0,0,0,0,0,1]	2	0.840811	0.022113	0.835429	0.92298	0.898034	0.708726	0.0416155	0.716527	0.828295	0.841523
54	Wrist flexion + Wrist pronation	[0,0,0,0,0,0,0,0,0,0,0,0,1,0,1,0]	2	0.741081	0.0283019	0.801653	0.866071	0.915094	0.698145	0.0252064	0.824435	0.86437	0.946934
55	Wrist flexion + Wrist supination	[0,0,0,0,0,0,0,0,0,0,0,0,1,0,0,1]	2	0.997543	0.00322482	0.974545	0.986503	0.987715	0.995602	0.00307125	0.975787	0.98533	0.990172
56	Wrist extension + Wrist pronation	[0,0,0,0,0,0,0,0,0,0,0,0,0,1,1,0]	2	0.895566	0.0147406	0.888889	0.938967	0.943396	0.968679	0.00574882	0.954913	0.979834	0.974057
57	Wrist extension + Wrist supination	[0,0,0,0,0,0,0,0,0,0,0,0,0,1,0,1]	2	0.684477	0.050855	0.660767	0.799049	0.792453	0.853113	0.031987	0.772775	0.873373	0.870283
58	All digits flexion (without thumb)	[1,0,1,0,1,0,1,0,0,0,0,0,0,0,0,0]	4	0.978113	0.0159198	0.94965	0.987876	0.960849	0.966321	0.0165094	0.947883	0.985963	0.960849
59	All digits extension	[0,1,0,1,0,1,0,1,0,1,0,0,0,0,0,0]	5	0.340138	0.0445165	0.848546	0.850251	0.997642	0.797201	0.0176887	0.933259	0.942697	0.989387
60	Palmar grasp	[1,0,1,0,1,0,1,0,1,0,0,0,0,0,0,0]	5	0.942736	0.00604363	0.980706	0.997607	0.983019	0.59673	0.0285967	0.908792	0.996392	0.911792
61	Wrist pronation+ Palmar grasp	[1,0,1,0,1,0,1,0,1,0,0,0,0,0,1,0]	6	0.978113	0.00471698	0.987421	1	0.987421	0.975755	0.00471698	0.987426	0.999602	0.987814
62	Pointing	[1,0,1,0,1,0,0,1,1,0,0,0,0,0,0,0]	5	0.831887	0.047612	0.852174	0.966269	0.878302	0.740598	0.063237	0.802395	0.971556	0.821698
63	3-digit pinch	[0,0,0,0,1,0,1,0,1,0,0,0,0,0,0,0]	3	0.992264	0.00353774	0.981294	0.991339	0.98978	0.98283	0.00501179	0.97352	0.990491	0.982704
64	3-digit pinch + Wrist pronation	[0,0,0,0,1,0,1,0,1,0,0,0,0,0,1,0]	4	0.862547	0.0144458	0.943056	0.98483	0.956958	0.824811	0.015625	0.937939	0.992565	0.944575
65	Key grasp + Wrist pronation	[0,0,0,0,0,0,1,0,1,0,0,0,0,0,1,0]	3	0.997642	0.00176887	0.990625	0.99373	0.996855	0.98283	0.00456958	0.976099	0.980635	0.995283

## Sheet: subject_2
				Training with Cross-Entropy Loss					Training with BP-MLL Loss
	Compound Movement	Label Set	Label Set Cardinality	Exact Match Rate	Hamming Loss	Jaccard Index	Precision	Recall	Exact Match Rate	Hamming Loss	Jaccard Index	Precision	Recall
1	Little finger flexion	[1,0,0,0,0,0,0,0,0,0,0,0,0,0,0,0]	1	1	0	1	1	1	1	0	1	1	1
2	Little finger extension	[0,1,0,0,0,0,0,0,0,0,0,0,0,0,0,0]	1	0.997642	0.000442217	0.992958	0.995294	0.997642	0.997642	0.000294811	0.995305	0.995305	1
3	Ring finger flexion	[0,0,1,0,0,0,0,0,0,0,0,0,0,0,0,0]	1	0.997642	0.000589623	0.990632	0.992958	0.997642	0.997642	0.000442217	0.992974	0.992974	1
4	Ring ginger extension	[0,0,0,1,0,0,0,0,0,0,0,0,0,0,0,0]	1	0.997642	0.00103184	0.983683	0.98829	0.995283	0.997642	0.000884434	0.986014	0.988318	0.997642
5	Middle finger flexion	[0,0,0,0,1,0,0,0,0,0,0,0,0,0,0,0]	1	0.997642	0.00176887	0.972222	0.981308	0.990566	0.947453	0.00560142	0.917391	0.921397	0.995283
6	Middle finger extension	[0,0,0,0,0,1,0,0,0,0,0,0,0,0,0,0]	1	0.968679	0.0128243	0.829077	0.832347	0.995283	0.996981	0.00619104	0.909871	0.909871	1
7	Index finger flexion	[0,0,0,0,0,0,1,0,0,0,0,0,0,0,0,0]	1	0.997642	0.000147406	0.997642	1	0.997642	0.997642	0.000147406	0.997647	0.997647	1
8	Index finger extension	[0,0,0,0,0,0,0,1,0,0,0,0,0,0,0,0]	1	0.997642	0.00117925	0.981308	0.990566	0.990566	0.997642	0.00280071	0.956621	0.967667	0.988208
9	Thumb flexion	[0,0,0,0,0,0,0,0,1,0,0,0,0,0,0,0]	1	0.940377	0.00958137	0.856195	0.93253	0.912736	0.888491	0.0106132	0.853659	0.860656	0.990566
10	Thumb extension	[0,0,0,0,0,0,0,0,0,1,0,0,0,0,0,0]	1	0.828526	0.0224201	0.692632	0.828715	0.808354	0.611038	0.0307125	0.662732	0.678756	0.965602
11	Thumb abduction	[0,0,0,0,0,0,0,0,0,0,1,0,0,0,0,0]	1	0.98283	0.00486439	0.924829	0.964371	0.957547	0.824811	0.0169517	0.779693	0.805941	0.959906
12	Thumb adduction	[0,0,0,0,0,0,0,0,0,0,0,1,0,0,0,0]	1	0.949811	0.00810731	0.878049	0.93617	0.933962	0.871981	0.0140035	0.807692	0.850746	0.941038
13	Wrist flexion	[0,0,0,0,0,0,0,0,0,0,0,0,1,0,0,0]	1	0.997732	0.00127551	0.979955	0.982143	0.997732	0.997732	0.00085034	0.986577	0.986577	1
14	Wrist extension	[0,0,0,0,0,0,0,0,0,0,0,0,0,1,0,0]	1	0.980472	0.00397995	0.939326	0.952164	0.985849	0.867264	0.0114976	0.842424	0.854508	0.983491
15	Wrist pronation	[0,0,0,0,0,0,0,0,0,0,0,0,0,0,1,0]	1	0.923868	0.00869693	0.877083	0.8826	0.992925	0.855472	0.0134139	0.823301	0.823301	1
16	Wrist supination	[0,0,0,0,0,0,0,0,0,0,0,0,0,0,0,1]	1	0.997543	0.00138206	0.978261	0.98301	0.995086	0.997543	0.00214988	0.966587	0.971223	0.995086
17	Little finger flexion + Ring finger flexion	[1,1,0,0,0,0,0,0,0,0,0,0,0,0,0,0]	2	0.993145	0.00506757	0.960526	0.973333	0.986486	0.985774	0.00476044	0.962919	0.973398	0.988943
18	Little finger flexion + Thumb flexion	1,0,0,0,0,0,0,0,1,0,0,0,0,0,0,0]	2	0.641358	0.0426002	0.703285	0.844636	0.807783	0.583367	0.0465802	0.688976	0.806452	0.825472
19	Little finger flexion + Thumb abduction	[1,0,0,0,0,0,0,0,0,0,1,0,0,0,0,0]	2	0.822453	0.0221108	0.836423	0.917464	0.904481	0.663556	0.0355248	0.748958	0.865223	0.847877
20	Little finger flexion + Thumb adduction	[1,0,0,0,0,0,0,0,0,0,0,1,0,0,0,0]	2	0.657868	0.0420106	0.721951	0.806979	0.872642	0.708367	0.0402417	0.720573	0.845138	0.830189
21	Little finger flexion + Wrist flexion	[1,0,0,0,0,0,0,0,0,0,0,0,1,0,0,0]	2	0.909717	0.0132665	0.9	0.939675	0.955189	0.954528	0.00663325	0.94921	0.956769	0.991745
22	Little finger flexion + Wrist extension	[1,0,0,0,0,0,0,0,0,0,0,0,0,1,0,0]	2	0.926226	0.0106132	0.917995	0.964115	0.950472	0.890849	0.015625	0.88196	0.940618	0.933962
23	Little finger flexion + Wrist pronation	[1,0,0,0,0,0,0,0,0,0,0,0,0,0,1,0]	2	0.919151	0.0190153	0.865344	0.882854	0.977594	0.928585	0.0193101	0.865226	0.871503	0.991745
24	Little finger flexion + Wrist supination	[1,0,0,0,0,0,0,0,0,0,0,0,0,0,0,1]	2	0.973396	0.00678066	0.947308	0.970657	0.975236	0.961604	0.00825472	0.936291	0.9637	0.970519
25	Ring finger flexion + Middle finger flexion	[0,0,1,0,1,0,0,0,0,0,0,0,0,0,0,0]	2	0.949811	0.00795991	0.937931	0.973747	0.962264	0.902642	0.0122347	0.905359	0.964763	0.936321
26	Ring finger flexion + Thumb flexion	[0,0,1,0,0,0,0,0,1,0,0,0,0,0,0,0]	2	0.853113	0.0190153	0.857459	0.931573	0.915094	0.503179	0.05852	0.62758	0.754228	0.788915
27	Ring finger flexion + Thumb abduction	[0,0,1,0,0,0,0,0,0,0,1,0,0,0,0,0]	2	0.570604	0.0496757	0.660282	0.819775	0.772406	0.628179	0.0383255	0.739479	0.831081	0.870283
28	Ring finger flexion + Thumb adduction	[0,0,1,0,0,0,0,0,0,0,0,1,0,0,0,0]	2	0.778151	0.025796	0.807903	0.921151	0.867925	0.722518	0.0311026	0.781573	0.864834	0.89033
29	Ring finger flexion + Wrist flexion	[0,0,1,0,0,0,0,0,0,0,0,0,1,0,0,0]	2	0.886132	0.0138561	0.893905	0.954217	0.933962	0.864906	0.0175413	0.870511	0.918485	0.943396
30	Ring finger flexion + Wrist extension	[0,0,1,0,0,0,0,0,0,0,0,0,0,1,0,0]	2	0.705038	0.0328715	0.760986	0.893082	0.837264	0.684783	0.0336085	0.768057	0.848315	0.89033
31	Ring finger flexion + Wrist pronation	[0,0,1,0,0,0,0,0,0,0,0,0,0,0,1,0]	2	0.797019	0.025059	0.814208	0.917488	0.878538	0.757896	0.0268278	0.80409	0.902174	0.880896
32	Ring finger flexion + Wrist supination	[0,0,1,0,0,0,0,0,0,0,0,0,0,0,0,1]	2	0.721547	0.0311026	0.778128	0.877817	0.872642	0.836604	0.0184257	0.863686	0.919861	0.933962
33	Middle finger flexion + Index finger flexion	[0,0,0,0,1,0,1,0,0,0,0,0,0,0,0,0]	2	0.836604	0.0187205	0.859669	0.931737	0.917453	0.838962	0.0179835	0.866228	0.925059	0.931604
34	Middle finger flexion + Thumb flexion	[0,0,0,0,1,0,0,0,1,0,0,0,0,0,0,0]	2	0.657868	0.0424528	0.707614	0.835731	0.821934	0.562141	0.0426002	0.722382	0.795767	0.886792
35	Middle finger flexion + Thumb abduction	[0,0,0,0,1,0,0,0,0,0,1,0,0,0,0,0]	2	0.490415	0.0594045	0.604126	0.783439	0.725236	0.368745	0.0711969	0.574824	0.693943	0.770047
36	Middle finger flexion + Thumb adduction	[0,0,0,0,1,0,0,0,0,0,0,1,0,0,0,0]	2	0.79466	0.025796	0.811625	0.902994	0.889151	0.813019	0.0194575	0.857143	0.912442	0.933962
37	Middle finger flexion + Wrist flexion	[0,0,0,0,1,0,0,0,0,0,0,0,1,0,0,0]	2	0.997642	0.00162146	0.987104	0.994097	0.992925	0.997642	0.00103184	0.991755	0.998814	0.992925
38	Middle finger flexion + Wrist extension	[0,0,0,0,1,0,0,0,0,0,0,0,0,1,0,0]	2	0.956887	0.00722288	0.943678	0.973903	0.96816	0.890849	0.0132665	0.898534	0.953349	0.939858
39	Middle finger flexion + Wrist pronation	[0,0,0,0,1,0,0,0,0,0,0,0,0,0,1,0]	2	0.747491	0.0341981	0.768463	0.833333	0.908019	0.696575	0.0386203	0.747834	0.802686	0.916274
40	Middle finger flexion + Wrist supination	[0,0,0,0,1,0,0,0,0,0,0,0,0,0,0,1]	2	0.997642	0.00206368	0.983645	0.990588	0.992925	0.963962	0.00795991	0.938286	0.96816	0.96816
41	Index finger flexion + Thumb flexion	[0,0,0,0,0,0,1,0,1,0,0,0,0,0,0,0]	2	0.997642	0.00117925	0.990632	0.992958	0.997642	0.989906	0.00353774	0.972125	0.984706	0.987028
42	Index finger flexion + Thumb abduction	[0,0,0,0,0,0,1,0,0,0,1,0,0,0,0,0]	2	0.815377	0.0241745	0.825717	0.893103	0.916274	0.853113	0.0172465	0.873239	0.914869	0.950472
43	Index finger flexion + Thumb adduction	[0,0,0,0,0,0,1,0,0,0,0,1,0,0,0,0]	2	0.938019	0.00928656	0.928814	0.956927	0.96934	0.928585	0.0117925	0.911012	0.941379	0.965802
44	Index finger flexion + Wrist flexion	[0,0,0,0,0,0,1,0,0,0,0,0,1,0,0,0]	2	0.871981	0.0141509	0.893096	0.941315	0.945755	0.959245	0.00663325	0.948513	0.969591	0.977594
45	Index finger flexion + Wrist extension	[0,0,0,0,0,0,1,0,0,0,0,0,0,1,0,0]	2	0.511642	0.0645637	0.586402	0.746394	0.732311	0.373462	0.0681014	0.567416	0.733656	0.714623
46	Index finger flexion + Wrist pronation	[0,0,0,0,0,0,1,0,0,0,0,0,0,0,1,0]	2	0.464472	0.0604363	0.611006	0.757647	0.759434	0.382896	0.0616156	0.638095	0.705939	0.869104
47	Index finger flexion + Wrist supination	[0,0,0,0,0,0,1,0,0,0,0,0,0,0,0,1]	2	0.568245	0.0622052	0.598859	0.755396	0.742925	0.62582	0.0400943	0.720165	0.849515	0.825472
48	Thumb flexion + Thumb abduction	[0,0,0,0,0,0,0,0,1,0,1,0,0,0,0,0]	2	0.996981	0.00368514	0.970998	0.983549	0.987028	0.994623	0.00427476	0.966551	0.97783	0.988208
49	Thumb flexion + Thumb adduction	[0,0,0,0,0,0,0,0,1,0,0,1,0,0,0,0]	2	0.886132	0.0165094	0.877193	0.925926	0.943396	0.783839	0.0246167	0.822906	0.89093	0.915094
50	Thumb flexion + Wrist flexion	[0,0,0,0,0,0,0,0,1,0,0,0,1,0,0,0]	2	0.997642	0.00280071	0.977907	0.985932	0.991745	0.836604	0.0178361	0.870172	0.906145	0.956368
51	Thumb flexion + Wrist extension	[0,0,0,0,0,0,0,0,1,0,0,0,0,1,0,0]	2	0.925692	0.0104875	0.91974	0.954955	0.961451	0.755109	0.0205499	0.855434	0.876404	0.972789
52	Thumb flexion + Wrist pronation	[0,0,0,0,0,0,0,0,1,0,0,0,0,0,1,0]	2	0.622491	0.0446639	0.698807	0.816492	0.829009	0.349877	0.0605837	0.646604	0.70478	0.886792
53	Thumb flexion + Wrist supination	[0,0,0,0,0,0,0,0,1,0,0,0,0,0,0,1]	2	0.724932	0.0372732	0.743914	0.840484	0.866213	0.702955	0.0355726	0.753922	0.84785	0.871882
54	Wrist flexion + Wrist pronation	[0,0,0,0,0,0,0,0,0,0,0,0,1,0,1,0]	2	0.900283	0.0229953	0.835095	0.88964	0.931604	0.945094	0.0137087	0.897577	0.931429	0.961085
55	Wrist flexion + Wrist supination	[0,0,0,0,0,0,0,0,0,0,0,0,1,0,0,1]	2	0.921509	0.0122347	0.907055	0.947368	0.955189	0.945094	0.00722288	0.944507	0.959724	0.983491
56	Wrist extension + Wrist pronation	[0,0,0,0,0,0,0,0,0,0,0,0,0,1,1,0]	2	0.730981	0.0321344	0.771967	0.87234	0.870283	0.70365	0.0322818	0.780341	0.839266	0.917453
57	Wrist extension + Wrist supination	[0,0,0,0,0,0,0,0,0,0,0,0,0,1,0,1]	2	0.655509	0.0520342	0.658277	0.786127	0.801887	0.635254	0.0390625	0.735	0.828636	0.866745
58	All digits flexion (without thumb)	[1,0,1,0,1,0,1,0,0,0,0,0,0,0,0,0]	4	0.997642	0.00235849	0.992467	0.998106	0.99434	0.997642	0.00486439	0.984485	0.996668	0.987736
59	All digits extension	[0,1,0,1,0,1,0,1,0,1,0,0,0,0,0,0]	5	0.297019	0.089033	0.707081	0.799342	0.85967	0.47016	0.0623526	0.783742	0.854992	0.903892
60	Palmar grasp	[1,0,1,0,1,0,1,0,1,0,0,0,0,0,0,0]	5	0.997642	0.0026533	0.991525	0.998104	0.993396	0.989906	0.00545401	0.982654	0.993836	0.988679
61	Wrist pronation+ Palmar grasp	[1,0,1,0,1,0,1,0,1,0,0,0,0,0,1,0]	6	0.707396	0.0645637	0.829969	0.985253	0.840409	0.668273	0.0762087	0.798205	0.991275	0.803852
62	Pointing	[1,0,1,0,1,0,0,1,1,0,0,0,0,0,0,0]	5	0.997642	0.00147406	0.995287	0.999054	0.996226	0.997642	0.00353774	0.988732	0.995274	0.993396
63	3-digit pinch	[0,0,0,0,1,0,1,0,1,0,0,0,0,0,0,0]	3	0.919151	0.0119399	0.937692	0.977546	0.958333	0.966321	0.00633844	0.966432	0.992783	0.97327
64	3-digit pinch + Wrist pronation	[0,0,0,0,1,0,1,0,1,0,0,0,0,0,1,0]	4	0.756925	0.0411262	0.841026	0.961564	0.870283	0.753179	0.0346403	0.863847	0.980276	0.879127
65	Key grasp + Wrist pronation	[0,0,0,0,0,0,1,0,1,0,0,0,0,0,1,0]	3	0.801226	0.0224057	0.88724	0.940252	0.940252	0.783839	0.0191627	0.903489	0.94195	0.956761

## Sheet: subject_3
				Training with Cross-Entropy Loss					Training with BP-MLL Loss
	Compound Movement	Label Set	Label Set Cardinality	Exact Match Rate	Hamming Loss	Jaccard Index	Precision	Recall	Exact Match Rate	Hamming Loss	Jaccard Index	Precision	Recall
1	Little finger flexion	[1,0,0,0,0,0,0,0,0,0,0,0,0,0,0,0]	1	0.997642	0.000442217	0.992958	0.995294	0.997642	0.997642	0.000442217	0.992958	0.995294	0.997642
2	Little finger extension	[0,1,0,0,0,0,0,0,0,0,0,0,0,0,0,0]	1	0.997642	0.000737028	0.988263	0.995272	0.992925	0.997642	0.000589623	0.990632	0.992958	0.997642
3	Ring finger flexion	[0,0,1,0,0,0,0,0,0,0,0,0,0,0,0,0]	1	0.923868	0.0100236	0.848889	0.936275	0.900943	0.968679	0.00604363	0.908889	0.94023	0.964623
4	Ring ginger extension	[0,0,0,1,0,0,0,0,0,0,0,0,0,0,0,0]	1	0.997642	0.000884434	0.985981	0.99061	0.995283	0.933302	0.00707547	0.897436	0.905172	0.990566
5	Middle finger flexion	[0,0,0,0,1,0,0,0,0,0,0,0,0,0,0,0]	1	0.881415	0.0144458	0.789247	0.89951	0.865566	0.757824	0.0244693	0.700361	0.749035	0.915094
6	Middle finger extension	[0,0,0,0,0,1,0,0,0,0,0,0,0,0,0,0]	1	0.947453	0.00825472	0.875278	0.940191	0.926887	0.834245	0.0154776	0.796905	0.815842	0.971698
7	Index finger flexion	[0,0,0,0,0,0,1,0,0,0,0,0,0,0,0,0]	1	0.997642	0.00280071	0.956221	0.976471	0.978774	0.997642	0.00191627	0.970115	0.974596	0.995283
8	Index finger extension	[0,0,0,0,0,0,0,1,0,0,0,0,0,0,0,0]	1	0.907358	0.0131191	0.810235	0.894118	0.896226	0.705937	0.0331663	0.621212	0.684601	0.870283
9	Thumb flexion	[0,0,0,0,0,0,0,0,1,0,0,0,0,0,0,0]	1	0.664662	0.0396521	0.532174	0.669584	0.721698	0.0526355	0.0704599	0.458664	0.46875	0.955189
10	Thumb extension	[0,0,0,0,0,0,0,0,0,1,0,0,0,0,0,0]	1	0.417021	0.0731132	0.290415	0.424686	0.478774	0.04556	0.0887382	0.368311	0.398864	0.82783
11	Thumb abduction	[0,0,0,0,0,0,0,0,0,0,1,0,0,0,0,0]	1	0.831887	0.0198998	0.717573	0.86398	0.808962	0.602164	0.0471698	0.51952	0.588435	0.816038
12	Thumb adduction	[0,0,0,0,0,0,0,0,0,0,0,1,0,0,0,0]	1	0.899779	0.0109029	0.841163	0.903846	0.923833	0.814602	0.0170455	0.777108	0.809623	0.95086
13	Wrist flexion	[0,0,0,0,0,0,0,0,0,0,0,0,1,0,0,0]	1	0.397794	0.0678747	0.247019	0.446154	0.356265	0.426395	0.0823096	0.236467	0.360087	0.407862
14	Wrist extension	[0,0,0,0,0,0,0,0,0,0,0,0,0,1,0,0]	1	0.997642	0.000442217	0.992941	0.997636	0.995283	0.98283	0.00353774	0.945946	0.954545	0.990566
15	Wrist pronation	[0,0,0,0,0,0,0,0,0,0,0,0,0,0,1,0]	1	0.928585	0.00737028	0.892704	0.908297	0.981132	0.625749	0.0288915	0.682334	0.685668	0.992925
16	Wrist supination	[0,0,0,0,0,0,0,0,0,0,0,0,0,0,0,1]	1	0.997642	0.00280071	0.956621	0.967667	0.988208	0.997642	0.00176887	0.972414	0.974654	0.997642
17	Little finger flexion + Ring finger flexion	[1,1,0,0,0,0,0,0,0,0,0,0,0,0,0,0]	2	0.992264	0.00397995	0.96875	0.981243	0.987028	0.997642	0.000884434	0.992966	0.994131	0.998821
18	Little finger flexion + Thumb flexion	1,0,0,0,0,0,0,0,1,0,0,0,0,0,0,0]	2	0.88258	0.0138206	0.896907	0.929929	0.961916	0.853096	0.0164312	0.878547	0.920333	0.95086
19	Little finger flexion + Thumb abduction	[1,0,0,0,0,0,0,0,0,0,1,0,0,0,0,0]	2	0.997732	0.00113379	0.990991	0.993228	0.997732	0.997732	0.000992063	0.99209	0.996595	0.995465
20	Little finger flexion + Thumb adduction	[1,0,0,0,0,0,0,0,0,0,0,1,0,0,0,0]	2	0.997642	0.000737028	0.994118	0.997639	0.996462	0.997642	0.000589623	0.995294	0.997642	0.997642
21	Little finger flexion + Wrist flexion	[1,0,0,0,0,0,0,0,0,0,0,0,1,0,0,0]	2	0.525511	0.0633844	0.595484	0.746462	0.746462	0.394617	0.0713443	0.568627	0.699561	0.752358
22	Little finger flexion + Wrist extension	[1,0,0,0,0,0,0,0,0,0,0,0,0,1,0,0]	2	0.897925	0.0153302	0.884956	0.934579	0.943396	0.050277	0.0642689	0.658842	0.66195	0.992925
23	Little finger flexion + Wrist pronation	[1,0,0,0,0,0,0,0,0,0,0,0,0,0,1,0]	2	0.989906	0.00412736	0.967404	0.986936	0.979953	0.997642	0.00147406	0.988304	0.991784	0.996462
24	Little finger flexion + Wrist supination	[1,0,0,0,0,0,0,0,0,0,0,0,0,0,0,1]	2	0.560889	0.0599941	0.614948	0.756694	0.766509	0.04556	0.0641215	0.659624	0.662215	0.994104
25	Ring finger flexion + Middle finger flexion	[0,0,1,0,1,0,0,0,0,0,0,0,0,0,0,0]	2	0.949811	0.00869693	0.932339	0.971326	0.958726	0.895566	0.016362	0.875978	0.943442	0.924528
26	Ring finger flexion + Thumb flexion	[0,0,1,0,0,0,0,0,1,0,0,0,0,0,0,0]	2	0.0679643	0.123084	0.340442	0.507656	0.508255	0.0762204	0.118956	0.359015	0.523754	0.533019
27	Ring finger flexion + Thumb abduction	[0,0,1,0,0,0,0,0,0,0,1,0,0,0,0,0]	2	0.997642	0.00309552	0.975581	0.985899	0.989387	0.992264	0.00353774	0.97219	0.982436	0.989387
28	Ring finger flexion + Thumb adduction	[0,0,1,0,0,0,0,0,0,0,0,1,0,0,0,0]	2	0.997642	0.00117925	0.99061	0.995283	0.995283	0.997642	0.00191627	0.984742	0.995255	0.989387
29	Ring finger flexion + Wrist flexion	[0,0,1,0,0,0,0,0,0,0,0,0,1,0,0,0]	2	0.997642	0.00206368	0.983664	0.989437	0.994104	0.997642	0.00117925	0.990621	0.994118	0.996462
30	Ring finger flexion + Wrist extension	[0,0,1,0,0,0,0,0,0,0,0,0,0,1,0,0]	2	0.907358	0.0126769	0.904232	0.941995	0.957547	0.710654	0.0308078	0.788247	0.848419	0.917453
31	Ring finger flexion + Wrist pronation	[0,0,1,0,0,0,0,0,0,0,0,0,0,0,1,0]	2	0.341549	0.0961085	0.450253	0.612385	0.629717	0.345088	0.0971403	0.464228	0.599161	0.673349
32	Ring finger flexion + Wrist supination	[0,0,1,0,0,0,0,0,0,0,0,0,0,0,0,1]	2	0.796738	0.0281545	0.8	0.877153	0.900943	0.883774	0.0107606	0.919868	0.930078	0.988208
33	Middle finger flexion + Index finger flexion	[0,0,0,0,1,0,1,0,0,0,0,0,0,0,0,0]	2	0.202398	0.104511	0.409659	0.582249	0.580189	0.104522	0.115124	0.373697	0.538728	0.549528
34	Middle finger flexion + Thumb flexion	[0,0,0,0,1,0,0,0,1,0,0,0,0,0,0,0]	2	0.985189	0.00471698	0.963048	0.978873	0.983491	0.997642	0.00176887	0.985965	0.991765	0.994104
35	Middle finger flexion + Thumb abduction	[0,0,0,0,1,0,0,0,0,0,1,0,0,0,0,0]	2	1	0	1	1	1	0.997642	0.00206368	0.983664	0.989437	0.994104
36	Middle finger flexion + Thumb adduction	[0,0,0,0,1,0,0,0,0,0,0,1,0,0,0,0]	2	0.864906	0.0198998	0.851811	0.924911	0.915094	0.829528	0.0193101	0.860341	0.899666	0.951651
37	Middle finger flexion + Wrist flexion	[0,0,0,0,1,0,0,0,0,0,0,0,1,0,0,0]	2	0.7307	0.0343455	0.756531	0.869148	0.853774	0.656409	0.0346403	0.766402	0.829925	0.909198
38	Middle finger flexion + Wrist extension	[0,0,0,0,1,0,0,0,0,0,0,0,0,1,0,0]	2	0.284945	0.0806309	0.488307	0.702557	0.615566	0.179994	0.0868219	0.483333	0.653618	0.649764
39	Middle finger flexion + Wrist pronation	[0,0,0,0,1,0,0,0,0,0,0,0,0,0,1,0]	2	0.947453	0.00987618	0.924888	0.949367	0.972877	0.978113	0.00722288	0.944318	0.96292	0.979953
40	Middle finger flexion + Wrist supination	[0,0,0,0,1,0,0,0,0,0,0,0,0,0,0,1]	2	0.997642	0.00397995	0.968568	0.986951	0.981132	0.975755	0.0053066	0.958478	0.977647	0.979953
41	Index finger flexion + Thumb flexion	[0,0,0,0,0,0,1,0,1,0,0,0,0,0,0,0]	2	0.0821153	0.121167	0.341346	0.515738	0.502358	0.182352	0.10569	0.404485	0.577699	0.574292
42	Index finger flexion + Thumb abduction	[0,0,0,0,0,0,1,0,0,0,1,0,0,0,0,0]	2	0.997642	0.000884434	0.992958	0.995294	0.997642	0.997642	0.00147406	0.988304	0.991784	0.996462
43	Index finger flexion + Thumb adduction	[0,0,0,0,0,0,1,0,0,0,0,1,0,0,0,0]	2	0.914434	0.0129717	0.901456	0.947059	0.949292	0.933302	0.00943396	0.927928	0.953704	0.971698
44	Index finger flexion + Wrist flexion	[0,0,0,0,0,0,1,0,0,0,0,0,1,0,0,0]	2	0.912075	0.0162146	0.878988	0.92907	0.942217	0.895566	0.0154776	0.884742	0.927503	0.950472
45	Index finger flexion + Wrist extension	[0,0,0,0,0,0,1,0,0,0,0,0,0,1,0,0]	2	1	0	1	1	1	1	0	1	1	1
46	Index finger flexion + Wrist pronation	[0,0,0,0,0,0,1,0,0,0,0,0,0,0,1,0]	2	0.539662	0.0602889	0.609733	0.761621	0.753538	0.425277	0.0704599	0.568202	0.708333	0.741745
47	Index finger flexion + Wrist supination	[0,0,0,0,0,0,1,0,0,0,0,0,0,0,0,1]	2	0.883774	0.0159198	0.879599	0.941527	0.930425	0.860189	0.0179835	0.864745	0.935252	0.919811
48	Thumb flexion + Thumb abduction	[0,0,0,0,0,0,0,0,1,0,1,0,0,0,0,0]	2	0.968679	0.00648585	0.949483	0.972941	0.975236	0.897925	0.0145932	0.891803	0.924122	0.962264
49	Thumb flexion + Thumb adduction	[0,0,0,0,0,0,0,0,1,0,0,1,0,0,0,0]	2	0.997732	0.00368481	0.97095	0.985261	0.985261	0.997732	0.000992063	0.992099	0.99547	0.996599
50	Thumb flexion + Wrist flexion	[0,0,0,0,0,0,0,0,1,0,0,0,1,0,0,0]	2	0.0538134	0.1789	0.133185	0.252468	0.219902	0.052931	0.12024	0.297127	0.524564	0.406634
51	Thumb flexion + Wrist extension	[0,0,0,0,0,0,0,0,1,0,0,0,0,1,0,0]	2	0.461832	0.067954	0.580146	0.718151	0.751179	0.323862	0.067954	0.599826	0.694472	0.814858
52	Thumb flexion + Wrist pronation	[0,0,0,0,0,0,0,0,1,0,0,0,0,0,1,0]	2	0.921509	0.0106132	0.918828	0.954333	0.961085	0.919151	0.00972877	0.926257	0.946347	0.977594
53	Thumb flexion + Wrist supination	[0,0,0,0,0,0,0,0,1,0,0,0,0,0,0,1]	2	0.997543	0.0012285	0.99022	0.995086	0.995086	0.997543	0.00199631	0.984185	0.990208	0.993857
54	Wrist flexion + Wrist pronation	[0,0,0,0,0,0,0,0,0,0,0,0,1,0,1,0]	2	0.997642	0.000589623	0.995294	0.997642	0.997642	0.997642	0.0025059	0.98014	0.990555	0.989387
55	Wrist flexion + Wrist supination	[0,0,0,0,0,0,0,0,0,0,0,0,1,0,0,1]	2	0.98283	0.00648585	0.949074	0.980861	0.966981	0.954528	0.00707547	0.944251	0.984262	0.958726
56	Wrist extension + Wrist pronation	[0,0,0,0,0,0,0,0,0,0,0,0,0,1,1,0]	2	0.888491	0.0150354	0.887417	0.932715	0.948113	0.853113	0.0151828	0.889009	0.911602	0.972877
57	Wrist extension + Wrist supination	[0,0,0,0,0,0,0,0,0,0,0,0,0,1,0,1]	2	0.98283	0.00663325	0.948689	0.966318	0.981132	0.994623	0.00294811	0.976798	0.983645	0.992925
58	All digits flexion (without thumb)	[1,0,1,0,1,0,1,0,0,0,0,0,0,0,0,0]	4	0.457115	0.214623	0.41432	0.737822	0.485849	0.34273	0.259287	0.316096	0.642688	0.383491
59	All digits extension	[0,1,0,1,0,1,0,1,0,1,0,0,0,0,0,0]	5	1	0	1	1	1	0.997642	0.000442217	0.998231	1	0.998231
60	Palmar grasp	[1,0,1,0,1,0,1,0,1,0,0,0,0,0,0,0]	5	0.997642	0.000147406	0.999528	1	0.999528	1	0	1	1	1
61	Wrist pronation+ Palmar grasp	[1,0,1,0,1,0,1,0,1,0,0,0,0,0,1,0]	6	0.843679	0.0222583	0.940645	1	0.940645	0.926226	0.0119399	0.96816	1	0.96816
62	Pointing	[1,0,1,0,1,0,0,1,1,0,0,0,0,0,0,0]	5	0.980472	0.0107606	0.965679	0.996604	0.968868	0.876698	0.0297759	0.90512	0.995351	0.908962
63	3-digit pinch	[0,0,0,0,1,0,1,0,1,0,0,0,0,0,0,0]	3	0.992264	0.00619104	0.967841	0.973806	0.993711	0.720088	0.0412736	0.813209	0.843015	0.958333
64	3-digit pinch + Wrist pronation	[0,0,0,0,1,0,1,0,1,0,0,0,0,0,1,0]	4	0.737776	0.0209316	0.917201	0.988065	0.927476	0.793202	0.0187205	0.92697	0.974018	0.950472
65	Key grasp + Wrist pronation	[0,0,0,0,0,0,1,0,1,0,0,0,0,0,1,0]	3	0.997642	0.00221108	0.98829	0.992941	0.995283	0.997642	0.00309552	0.983759	0.983759	1

## Sheet: subject_4
				Training with Cross-Entropy Loss					Training with BP-MLL Loss
	Compound Movement	Label Set	Label Set Cardinality	Exact Match Rate	Hamming Loss	Jaccard Index	Precision	Recall	Exact Match Rate	Hamming Loss	Jaccard Index	Precision	Recall
1	Little finger flexion	[1,0,0,0,0,0,0,0,0,0,0,0,0,0,0,0]	1	0.997642	0.00162146	0.974419	0.985882	0.988208	0.992264	0.00397995	0.939866	0.944072	0.995283
2	Little finger extension	[0,1,0,0,0,0,0,0,0,0,0,0,0,0,0,0]	1	0.691618	0.0386203	0.537919	0.680804	0.71934	0.0325776	0.0626474	0.499411	0.499411	1
3	Ring finger flexion	[0,0,1,0,0,0,0,0,0,0,0,0,0,0,0,0]	1	0.997642	0.000294811	0.995294	0.997642	0.997642	0.997642	0.00162146	0.974596	0.979118	0.995283
4	Ring ginger extension	[0,0,0,1,0,0,0,0,0,0,0,0,0,0,0,0]	1	0.890849	0.0125295	0.817597	0.900709	0.898585	0.0372946	0.0654481	0.483721	0.488263	0.981132
5	Middle finger flexion	[0,0,0,0,1,0,0,0,0,0,0,0,0,0,0,0]	1	0.997642	0.000442217	0.992941	0.997636	0.995283	0.997642	0.00206368	0.967816	0.974537	0.992925
6	Middle finger extension	[0,0,0,0,0,1,0,0,0,0,0,0,0,0,0,0]	1	0.961604	0.00663325	0.9	0.939675	0.955189	0.923868	0.00958137	0.863158	0.889371	0.966981
7	Index finger flexion	[0,0,0,0,0,0,1,0,0,0,0,0,0,0,0,0]	1	0.997642	0.00176887	0.972158	0.983568	0.988208	0.947453	0.00560142	0.917031	0.92511	0.990566
8	Index finger extension	[0,0,0,0,0,0,0,1,0,0,0,0,0,0,0,0]	1	1	0	1	1	1	0.95217	0.00574882	0.914847	0.924945	0.988208
9	Thumb flexion	[0,0,0,0,0,0,0,0,1,0,0,0,0,0,0,0]	1	0.883774	0.0134139	0.804301	0.901205	0.882075	0.881415	0.0128243	0.824597	0.850312	0.964623
10	Thumb extension	[0,0,0,0,0,0,0,0,0,1,0,0,0,0,0,0]	1	0.928585	0.0112028	0.834423	0.916268	0.903302	0.829528	0.0142983	0.810176	0.826347	0.976415
11	Thumb abduction	[0,0,0,0,0,0,0,0,0,0,1,0,0,0,0,0]	1	0.871981	0.0117925	0.836735	0.861345	0.966981	0.817736	0.0138561	0.817121	0.823529	0.990566
12	Thumb adduction	[0,0,0,0,0,0,0,0,0,0,0,1,0,0,0,0]	1	0.961604	0.00589623	0.910112	0.950704	0.955189	0.619842	0.0311026	0.660772	0.674877	0.96934
13	Wrist flexion	[0,0,0,0,0,0,0,0,0,0,0,0,1,0,0,0]	1	0.902236	0.00798526	0.88671	0.88671	1	0.860467	0.0105958	0.855042	0.855042	1
14	Wrist extension	[0,0,0,0,0,0,0,0,0,0,0,0,0,1,0,0]	1	0.85801	0.0138206	0.806867	0.864368	0.923833	0.678769	0.0242629	0.719361	0.721925	0.995086
15	Wrist pronation	[0,0,0,0,0,0,0,0,0,0,0,0,0,0,1,0]	1	0.989184	0.00354308	0.94577	0.95614	0.988662	0.909819	0.00836168	0.881526	0.885081	0.995465
16	Wrist supination	[0,0,0,0,0,0,0,0,0,0,0,0,0,0,0,1]	1	0.56657	0.0479025	0.418244	0.634465	0.55102	0.608541	0.0453515	0.512195	0.6098	0.761905
17	Little finger flexion + Ring finger flexion	[1,1,0,0,0,0,0,0,0,0,0,0,0,0,0,0]	2	0.559767	0.100198	0.40985	0.608426	0.556689	0.443008	0.106434	0.443704	0.561387	0.679138
18	Little finger flexion + Thumb flexion	1,0,0,0,0,0,0,0,1,0,0,0,0,0,0,0]	2	0.928585	0.0103184	0.919725	0.970944	0.945755	0.940377	0.010908	0.91629	0.957447	0.955189
19	Little finger flexion + Thumb abduction	[1,0,0,0,0,0,0,0,0,0,1,0,0,0,0,0]	2	0.628096	0.0397727	0.71694	0.866579	0.805897	0.450268	0.0651106	0.581028	0.748092	0.722359
20	Little finger flexion + Thumb adduction	[1,0,0,0,0,0,0,0,0,0,0,1,0,0,0,0]	2	0.786525	0.0273526	0.80286	0.890147	0.891156	0.667498	0.0372732	0.747843	0.828905	0.884354
21	Little finger flexion + Wrist flexion	[1,0,0,0,0,0,0,0,0,0,0,0,1,0,0,0]	2	0.933302	0.0100236	0.922463	0.965394	0.954009	0.905	0.0137087	0.895623	0.94887	0.941038
22	Little finger flexion + Wrist extension	[1,0,0,0,0,0,0,0,0,0,0,0,0,1,0,0]	2	0.864906	0.0126769	0.901149	0.972705	0.924528	0.737766	0.0213738	0.845745	0.89628	0.9375
23	Little finger flexion + Wrist pronation	[1,0,0,0,0,0,0,0,0,0,0,0,0,0,1,0]	2	0.916792	0.010908	0.915813	0.962919	0.949292	0.900283	0.0113502	0.912301	0.963899	0.944575
24	Little finger flexion + Wrist supination	[1,0,0,0,0,0,0,0,0,0,0,0,0,0,0,1]	2	0.802467	0.0249116	0.819444	0.897076	0.904481	0.702389	0.0347877	0.76329	0.836264	0.897406
25	Ring finger flexion + Middle finger flexion	[0,0,1,0,1,0,0,0,0,0,0,0,0,0,0,0]	2	0.994623	0.00353774	0.97235	0.976852	0.995283	0.7472	0.0311026	0.799239	0.805369	0.990566
26	Ring finger flexion + Thumb flexion	[0,0,1,0,0,0,0,0,1,0,0,0,0,0,0,0]	2	0.618505	0.0420106	0.706488	0.84796	0.808962	0.801446	0.0234375	0.83049	0.896433	0.918632
27	Ring finger flexion + Thumb abduction	[0,0,1,0,0,0,0,0,0,0,1,0,0,0,0,0]	2	0.337845	0.118956	0.351286	0.52461	0.51533	0.707106	0.0423054	0.726406	0.791277	0.898585
28	Ring finger flexion + Thumb adduction	[0,0,1,0,0,0,0,0,0,0,0,1,0,0,0,0]	2	0.776524	0.0285967	0.794274	0.887441	0.883255	0.711823	0.0350825	0.762712	0.831522	0.902123
29	Ring finger flexion + Wrist flexion	[0,0,1,0,0,0,0,0,0,0,0,0,1,0,0,0]	2	0.48643	0.0607311	0.616744	0.744944	0.78184	0.652861	0.0424528	0.710262	0.828638	0.832547
30	Ring finger flexion + Wrist extension	[0,0,1,0,0,0,0,0,0,0,0,0,0,1,0,0]	2	0.618505	0.0426002	0.700518	0.852459	0.79717	0.749559	0.0290389	0.793067	0.878929	0.89033
31	Ring finger flexion + Wrist pronation	[0,0,1,0,0,0,0,0,0,0,0,0,0,0,1,0]	2	0.992264	0.00471698	0.963261	0.973318	0.989387	0.945094	0.0147406	0.893955	0.898721	0.994104
32	Ring finger flexion + Wrist supination	[0,0,1,0,0,0,0,0,0,0,0,0,0,0,0,1]	2	0.630298	0.0427476	0.703476	0.841076	0.811321	0.386351	0.0704599	0.566243	0.710706	0.735849
33	Middle finger flexion + Index finger flexion	[0,0,0,0,1,0,1,0,0,0,0,0,0,0,0,0]	2	0.745864	0.0216686	0.847193	0.877287	0.961085	0.534936	0.0390625	0.750471	0.788328	0.939858
34	Middle finger flexion + Thumb flexion	[0,0,0,0,1,0,0,0,1,0,0,0,0,0,0,0]	2	0.465203	0.0589623	0.59799	0.801887	0.701651	0.211823	0.0812205	0.486486	0.698795	0.615566
35	Middle finger flexion + Thumb abduction	[0,0,0,0,1,0,0,0,0,0,1,0,0,0,0,0]	2	0.926226	0.00869693	0.931634	0.981685	0.948113	0.914434	0.0103184	0.92126	0.952326	0.965802
36	Middle finger flexion + Thumb adduction	[0,0,0,0,1,0,0,0,0,0,0,1,0,0,0,0]	2	0.731713	0.0368514	0.745935	0.843678	0.865566	0.598615	0.0607311	0.625455	0.731915	0.811321
37	Middle finger flexion + Wrist flexion	[0,0,0,0,1,0,0,0,0,0,0,0,1,0,0,0]	2	0.997642	0.000442217	0.996475	0.996475	1	0.997642	0.000884434	0.992958	0.995294	0.997642
38	Middle finger flexion + Wrist extension	[0,0,0,0,1,0,0,0,0,0,0,0,0,1,0,0]	2	0.715203	0.03523	0.749476	0.870889	0.84316	0.876698	0.0145932	0.890608	0.933951	0.950472
39	Middle finger flexion + Wrist pronation	[0,0,0,0,1,0,0,0,0,0,0,0,0,0,1,0]	2	0.907358	0.0134139	0.898438	0.943728	0.949292	0.850755	0.0204894	0.853221	0.890849	0.95283
40	Middle finger flexion + Wrist supination	[0,0,0,0,1,0,0,0,0,0,0,0,0,0,0,1]	2	0.853113	0.0283019	0.803882	0.857298	0.928066	0.801226	0.0403892	0.737548	0.797101	0.908019
41	Index finger flexion + Thumb flexion	[0,0,0,0,0,0,1,0,1,0,0,0,0,0,0,0]	2	0.79775	0.0198998	0.847285	0.95414	0.883255	0.817736	0.0194575	0.851519	0.948622	0.892689
42	Index finger flexion + Thumb abduction	[0,0,0,0,0,0,1,0,0,0,1,0,0,0,0,0]	2	0.838962	0.0147406	0.884259	0.979487	0.900943	0.756634	0.0228479	0.826038	0.944801	0.867925
43	Index finger flexion + Thumb adduction	[0,0,0,0,0,0,1,0,0,0,0,1,0,0,0,0]	2	1	0	1	1	1	1	0	1	1	1
44	Index finger flexion + Wrist flexion	[0,0,0,0,0,0,1,0,0,0,0,0,1,0,0,0]	2	0.871981	0.0138561	0.895439	0.940421	0.949292	0.718898	0.0309552	0.780793	0.871795	0.882075
45	Index finger flexion + Wrist extension	[0,0,0,0,0,0,1,0,0,0,0,0,0,1,0,0]	2	0.945094	0.00737028	0.942197	0.979567	0.961085	0.954528	0.00707547	0.945205	0.96729	0.976415
46	Index finger flexion + Wrist pronation	[0,0,0,0,0,0,1,0,0,0,0,0,0,0,1,0]	2	0.989906	0.00383255	0.969907	0.981265	0.988208	0.975755	0.00560142	0.95612	0.978723	0.976415
47	Index finger flexion + Wrist supination	[0,0,0,0,0,0,1,0,0,0,0,0,0,0,0,1]	2	0.994623	0.00339033	0.973193	0.988166	0.98467	0.912075	0.0107606	0.918345	0.946943	0.96816
48	Thumb flexion + Thumb abduction	[0,0,0,0,0,0,0,0,1,0,1,0,0,0,0,0]	2	0.382656	0.0573408	0.598969	0.826458	0.685142	0.801226	0.0201946	0.848115	0.934066	0.902123
49	Thumb flexion + Thumb adduction	[0,0,0,0,0,0,0,0,1,0,0,1,0,0,0,0]	2	0.88258	0.0136671	0.894923	0.958281	0.931204	0.777049	0.0277948	0.8039	0.871915	0.911548
50	Thumb flexion + Wrist flexion	[0,0,0,0,0,0,0,0,1,0,0,0,1,0,0,0]	2	0.971038	0.00574882	0.954598	0.986763	0.966981	0.98283	0.00619104	0.95189	0.970794	0.979953
51	Thumb flexion + Wrist extension	[0,0,0,0,0,0,0,0,1,0,0,0,0,1,0,0]	2	0.776524	0.0277123	0.798715	0.896635	0.879717	0.768427	0.0266804	0.810471	0.878547	0.912736
52	Thumb flexion + Wrist pronation	[0,0,0,0,0,0,0,0,1,0,0,0,0,0,1,0]	2	0.124393	0.108985	0.350507	0.578801	0.470522	0.32963	0.0653345	0.556731	0.785617	0.656463
53	Thumb flexion + Wrist supination	[0,0,0,0,0,0,0,0,1,0,0,0,0,0,0,1]	2	0.88941	0.0170068	0.872881	0.930023	0.93424	0.907551	0.0111961	0.915508	0.941694	0.970522
54	Wrist flexion + Wrist pronation	[0,0,0,0,0,0,0,0,0,0,0,0,1,0,1,0]	2	0.729354	0.0424528	0.705521	0.841463	0.813679	0.537295	0.0552771	0.653099	0.751864	0.832547
55	Wrist flexion + Wrist supination	[0,0,0,0,0,0,0,0,0,0,0,0,1,0,0,1]	2	0.738906	0.0296202	0.786299	0.889017	0.871882	0.753666	0.0265023	0.807018	0.899885	0.886621
56	Wrist extension + Wrist pronation	[0,0,0,0,0,0,0,0,0,0,0,0,0,1,1,0]	2	0.85783	0.0172465	0.868095	0.951792	0.908019	0.834245	0.0145932	0.886598	0.968711	0.912736
57	Wrist extension + Wrist supination	[0,0,0,0,0,0,0,0,0,0,0,0,0,1,0,1]	2	0.528882	0.0495283	0.636364	0.885542	0.693396	0.54437	0.0443691	0.69001	0.844893	0.790094
58	All digits flexion (without thumb)	[1,0,1,0,1,0,1,0,0,0,0,0,0,0,0,0]	4	0.804826	0.0846108	0.748246	0.914255	0.804717	0.938019	0.0355248	0.890653	0.958964	0.925943
59	All digits extension	[0,1,0,1,0,1,0,1,0,1,0,0,0,0,0,0]	5	0.505298	0.0423054	0.847503	0.895564	0.940448	0.197672	0.0529186	0.824793	0.827215	0.996462
60	Palmar grasp	[1,0,1,0,1,0,1,0,1,0,0,0,0,0,0,0]	5	0.57564	0.0497449	0.842318	0.988924	0.85034	0.900748	0.015873	0.949413	0.995737	0.953288
61	Wrist pronation+ Palmar grasp	[1,0,1,0,1,0,1,0,1,0,0,0,0,0,1,0]	6	0.519987	0.093059	0.755744	0.979624	0.767813	0.654199	0.0580467	0.846341	0.991429	0.85258
62	Pointing	[1,0,1,0,1,0,0,1,1,0,0,0,0,0,0,0]	5	0.933302	0.0165094	0.947294	0.997522	0.949528	0.893208	0.0212264	0.932267	0.996982	0.934906
63	3-digit pinch	[0,0,0,0,1,0,1,0,1,0,0,0,0,0,0,0]	3	0.997543	0.00199631	0.989353	1	0.989353	0.941548	0.00583538	0.968903	0.999156	0.969697
64	3-digit pinch + Wrist pronation	[0,0,0,0,1,0,1,0,1,0,0,0,0,0,1,0]	4	0.800086	0.0419226	0.838843	0.955615	0.87285	0.840811	0.0210381	0.91697	0.985668	0.929361
65	Key grasp + Wrist pronation	[0,0,0,0,0,0,1,0,1,0,0,0,0,0,1,0]	3	0.500581	0.0633844	0.711409	0.829421	0.833333	0.608049	0.0306604	0.856552	0.874648	0.976415

## Sheet: subject_5
				Training with Cross-Entropy Loss					Training with BP-MLL Loss
	Compound Movement	Label Set	Label Set Cardinality	Exact Match Rate	Hamming Loss	Jaccard Index	Precision	Recall	Exact Match Rate	Hamming Loss	Jaccard Index	Precision	Recall
1	Little finger flexion	[1,0,0,0,0,0,0,0,0,0,0,0,0,0,0,0]	1	0.916792	0.0110554	0.835526	0.922518	0.898585	0.890849	0.0132665	0.81289	0.872768	0.92217
2	Little finger extension	[0,1,0,0,0,0,0,0,0,0,0,0,0,0,0,0]	1	0.987547	0.00368514	0.943052	0.965035	0.976415	0.992264	0.00324292	0.949772	0.967442	0.981132
3	Ring finger flexion	[0,0,1,0,0,0,0,0,0,0,0,0,0,0,0,0]	1	0.782657	0.0287441	0.642857	0.742072	0.82783	0.692927	0.0350825	0.616129	0.6609	0.900943
4	Ring ginger extension	[0,0,0,1,0,0,0,0,0,0,0,0,0,0,0,0]	1	0.997642	0.00206368	0.967816	0.974537	0.992925	0.959245	0.00766509	0.888889	0.904348	0.981132
5	Middle finger flexion	[0,0,0,0,1,0,0,0,0,0,0,0,0,0,0,0]	1	0.890849	0.0138561	0.799145	0.894737	0.882075	0.702361	0.0266804	0.679078	0.732314	0.903302
6	Middle finger extension	[0,0,0,0,0,1,0,0,0,0,0,0,0,0,0,0]	1	0.978113	0.00442217	0.93228	0.956019	0.974057	0.992264	0.00324292	0.950113	0.961009	0.988208
7	Index finger flexion	[0,0,0,0,0,0,1,0,0,0,0,0,0,0,0,0]	1	0.902642	0.0120873	0.818985	0.9275	0.875	0.907358	0.0110554	0.843096	0.881838	0.950472
8	Index finger extension	[0,0,0,0,0,0,0,1,0,0,0,0,0,0,0,0]	1	0.997642	0.00235849	0.963048	0.978873	0.983491	0.997642	0.00147406	0.976959	0.976959	1
9	Thumb flexion	[0,0,0,0,0,0,0,0,1,0,0,0,0,0,0,0]	1	0.813019	0.0194575	0.719149	0.880208	0.79717	0.702361	0.0238797	0.714789	0.738182	0.957547
10	Thumb extension	[0,0,0,0,0,0,0,0,0,1,0,0,0,0,0,0]	1	0.615204	0.040684	0.475285	0.710227	0.589623	0.492455	0.0479068	0.518519	0.582363	0.825472
11	Thumb abduction	[0,0,0,0,0,0,0,0,0,0,1,0,0,0,0,0]	1	0.889951	0.0119779	0.825503	0.9022	0.906634	0.801499	0.0173526	0.777996	0.795181	0.972973
12	Thumb adduction	[0,0,0,0,0,0,0,0,0,0,0,1,0,0,0,0]	1	0.902236	0.0102887	0.84738	0.920792	0.914005	0.708323	0.0296376	0.655971	0.704981	0.904177
13	Wrist flexion	[0,0,0,0,0,0,0,0,0,0,0,0,1,0,0,0]	1	0.860189	0.0159198	0.778689	0.855856	0.896226	0.836604	0.0165094	0.781676	0.818367	0.945755
14	Wrist extension	[0,0,0,0,0,0,0,0,0,0,0,0,0,1,0,0]	1	0.538235	0.0521542	0.389718	0.59194	0.53288	0.588014	0.0589569	0.398844	0.523719	0.62585
15	Wrist pronation	[0,0,0,0,0,0,0,0,0,0,0,0,0,0,1,0]	1	0.633473	0.038407	0.549085	0.673469	0.748299	0.139034	0.0690193	0.463065	0.474041	0.952381
16	Wrist supination	[0,0,0,0,0,0,0,0,0,0,0,0,0,0,0,1]	1	0.367563	0.0742925	0.303867	0.423077	0.518868	0.0490587	0.0893278	0.372671	0.399113	0.849057
17	Little finger flexion + Ring finger flexion	[1,1,0,0,0,0,0,0,0,0,0,0,0,0,0,0]	2	0.805943	0.0378833	0.729474	0.871698	0.817217	0.59387	0.0484965	0.689623	0.775186	0.862028
18	Little finger flexion + Thumb flexion	1,0,0,0,0,0,0,0,1,0,0,0,0,0,0,0]	2	0.865381	0.0156634	0.880282	0.951777	0.921376	0.880123	0.0138206	0.896433	0.934053	0.957002
19	Little finger flexion + Thumb abduction	[1,0,0,0,0,0,0,0,0,0,1,0,0,0,0,0]	2	0.671576	0.0351658	0.750273	0.869785	0.845209	0.570731	0.0385442	0.741504	0.820981	0.884521
20	Little finger flexion + Thumb adduction	[1,0,0,0,0,0,0,0,0,0,0,1,0,0,0,0]	2	0.791969	0.0225737	0.831228	0.927017	0.889435	0.654269	0.0431511	0.706067	0.826193	0.829238
21	Little finger flexion + Wrist flexion	[1,0,0,0,0,0,0,0,0,0,0,0,1,0,0,0]	2	0.703517	0.0300983	0.777273	0.912	0.840295	0.583016	0.0496007	0.677	0.784473	0.831695
22	Little finger flexion + Wrist extension	[1,0,0,0,0,0,0,0,0,0,0,0,0,1,0,0]	2	0.171808	0.0818101	0.46325	0.720301	0.564858	0.145757	0.14033	0.342087	0.452468	0.583726
23	Little finger flexion + Wrist pronation	[1,0,0,0,0,0,0,0,0,0,0,0,0,0,1,0]	2	0.598695	0.0452535	0.687373	0.834363	0.795991	0.0443417	0.0813679	0.584337	0.617834	0.915094
24	Little finger flexion + Wrist supination	[1,0,0,0,0,0,0,0,0,0,0,0,0,0,0,1]	2	0.346336	0.0738502	0.528249	0.723871	0.661557	0.0419832	0.0748821	0.597464	0.645548	0.889151
25	Ring finger flexion + Middle finger flexion	[0,0,1,0,1,0,0,0,0,0,0,0,0,0,0,0]	2	0.589261	0.0511498	0.637787	0.847434	0.720519	0.848396	0.0181309	0.863636	0.935174	0.918632
26	Ring finger flexion + Thumb flexion	[0,0,1,0,0,0,0,0,1,0,0,0,0,0,0,0]	2	0.681242	0.0482017	0.666327	0.831847	0.770047	0.666983	0.0442217	0.710145	0.79718	0.866745
27	Ring finger flexion + Thumb abduction	[0,0,1,0,0,0,0,0,0,0,1,0,0,0,0,0]	2	0.310959	0.0859375	0.428991	0.716858	0.516509	0.346228	0.0831368	0.470919	0.697222	0.591981
28	Ring finger flexion + Thumb adduction	[0,0,1,0,0,0,0,0,0,0,0,1,0,0,0,0]	2	0.926226	0.00928656	0.927669	0.972323	0.95283	0.853113	0.016362	0.874576	0.954377	0.912736
29	Ring finger flexion + Wrist flexion	[0,0,1,0,0,0,0,0,0,0,0,0,1,0,0,0]	2	0.789732	0.0238797	0.826738	0.898837	0.911557	0.683493	0.0325767	0.779	0.836735	0.918632
30	Ring finger flexion + Wrist extension	[0,0,1,0,0,0,0,0,0,0,0,0,0,1,0,0]	2	0.398223	0.0642689	0.593284	0.739535	0.75	0.435851	0.0555719	0.647004	0.758507	0.814858
31	Ring finger flexion + Wrist pronation	[0,0,1,0,0,0,0,0,0,0,0,0,0,0,1,0]	2	0.424166	0.0707547	0.546314	0.733503	0.681604	0.268398	0.067217	0.62314	0.675627	0.889151
32	Ring finger flexion + Wrist supination	[0,0,1,0,0,0,0,0,0,0,0,0,0,0,0,1]	2	0.26143	0.113502	0.33391	0.556196	0.455189	0.174059	0.112028	0.386602	0.550575	0.564858
33	Middle finger flexion + Index finger flexion	[0,0,0,0,1,0,1,0,0,0,0,0,0,0,0,0]	2	0.471336	0.0599941	0.607522	0.769231	0.742925	0.471228	0.0555719	0.623377	0.803089	0.735849
34	Middle finger flexion + Thumb flexion	[0,0,0,0,1,0,0,0,1,0,0,0,0,0,0,0]	2	0.907358	0.0131191	0.898169	0.967941	0.925708	0.926226	0.00869693	0.932417	0.970203	0.959906
35	Middle finger flexion + Thumb abduction	[0,0,0,0,1,0,0,0,0,0,1,0,0,0,0,0]	2	0.634072	0.0467276	0.680444	0.824176	0.795991	0.59387	0.0470224	0.678103	0.82454	0.792453
36	Middle finger flexion + Thumb adduction	[0,0,0,0,1,0,0,0,0,0,0,1,0,0,0,0]	2	0.6836	0.0507075	0.656344	0.811111	0.774764	0.669342	0.0532134	0.648148	0.788849	0.784198
37	Middle finger flexion + Wrist flexion	[0,0,0,0,1,0,0,0,0,0,0,0,1,0,0,0]	2	0.57511	0.0487913	0.669661	0.813333	0.791274	0.492455	0.0514446	0.670755	0.770314	0.838443
38	Middle finger flexion + Wrist extension	[0,0,0,0,1,0,0,0,0,0,0,0,0,1,0,0]	2	0.560959	0.052329	0.655005	0.788304	0.794811	0.452361	0.05852	0.637443	0.738624	0.823113
39	Middle finger flexion + Wrist pronation	[0,0,0,0,1,0,0,0,0,0,0,0,0,0,1,0]	2	0.334544	0.0829894	0.487716	0.681067	0.632075	0.346228	0.088296	0.507401	0.626396	0.727594
40	Middle finger flexion + Wrist supination	[0,0,0,0,1,0,0,0,0,0,0,0,0,0,0,1]	2	0.0869022	0.142836	0.25	0.421121	0.380896	0.079719	0.163031	0.249661	0.370221	0.433962
41	Index finger flexion + Thumb flexion	[0,0,0,0,0,0,1,0,1,0,0,0,0,0,0,0]	2	0.836604	0.0280071	0.798301	0.888889	0.886792	0.803585	0.0313974	0.778586	0.867903	0.883255
42	Index finger flexion + Thumb abduction	[0,0,0,0,0,0,1,0,0,0,1,0,0,0,0,0]	2	0.900283	0.0142983	0.890889	0.95078	0.933962	0.895566	0.0157724	0.880979	0.939502	0.933962
43	Index finger flexion + Thumb adduction	[0,0,0,0,0,0,1,0,0,0,0,1,0,0,0,0]	2	0.626996	0.0648585	0.592593	0.733945	0.754717	0.584436	0.0653007	0.603402	0.71474	0.794811
44	Index finger flexion + Wrist flexion	[0,0,0,0,0,0,1,0,0,0,0,0,1,0,0,0]	2	0.235487	0.09773	0.423478	0.617237	0.574292	0.362738	0.0831368	0.512532	0.657428	0.699292
45	Index finger flexion + Wrist extension	[0,0,0,0,0,0,1,0,0,0,0,0,0,1,0,0]	2	0.803585	0.0343455	0.754478	0.876377	0.84434	0.721228	0.0442217	0.714013	0.788421	0.883255
46	Index finger flexion + Wrist pronation	[0,0,0,0,0,0,1,0,0,0,0,0,0,0,1,0]	2	0.617563	0.0505601	0.657	0.812114	0.774764	0.0726436	0.099941	0.516405	0.56651	0.853774
47	Index finger flexion + Wrist supination	[0,0,0,0,0,0,1,0,0,0,0,0,0,0,0,1]	2	0.108129	0.136645	0.28028	0.450687	0.425708	0.0349077	0.134434	0.401967	0.475194	0.722877
48	Thumb flexion + Thumb abduction	[0,0,0,0,0,0,0,0,1,0,1,0,0,0,0,0]	2	0.95217	0.00987618	0.924036	0.959953	0.961085	0.902642	0.0153302	0.884444	0.938679	0.938679
49	Thumb flexion + Thumb adduction	[0,0,0,0,0,0,0,0,1,0,0,1,0,0,0,0]	2	0.885037	0.0168919	0.873272	0.933498	0.931204	0.850639	0.0214988	0.8434	0.904077	0.92629
50	Thumb flexion + Wrist flexion	[0,0,0,0,0,0,0,0,1,0,0,0,1,0,0,0]	2	0.940377	0.0106132	0.91762	0.968599	0.945755	0.871981	0.025059	0.823468	0.873348	0.935142
51	Thumb flexion + Wrist extension	[0,0,0,0,0,0,0,0,1,0,0,0,0,1,0,0]	2	0.647006	0.0422297	0.703344	0.852288	0.800983	0.860467	0.0210381	0.847098	0.902497	0.932432
52	Thumb flexion + Wrist pronation	[0,0,0,0,0,0,0,0,1,0,0,0,0,0,1,0]	2	0.386307	0.0632086	0.592322	0.753488	0.734694	0.0755422	0.101757	0.51322	0.560741	0.858277
53	Thumb flexion + Wrist supination	[0,0,0,0,0,0,0,0,1,0,0,0,0,0,0,1]	2	0.171808	0.131928	0.262768	0.465693	0.376179	0.0372662	0.116893	0.471333	0.520235	0.833726
54	Wrist flexion + Wrist pronation	[0,0,0,0,0,0,0,0,0,0,0,0,1,0,1,0]	2	0.0444493	0.116008	0.307828	0.547731	0.412736	0.0325492	0.147111	0.371141	0.443524	0.694575
55	Wrist flexion + Wrist supination	[0,0,0,0,0,0,0,0,0,0,0,0,1,0,0,1]	2	0.0474974	0.183661	0.102102	0.207951	0.167076	0.0498467	0.169687	0.302399	0.383507	0.588452
56	Wrist extension + Wrist pronation	[0,0,0,0,0,0,0,0,0,0,0,0,0,1,1,0]	2	0.0646964	0.18059	0.212324	0.318273	0.389435	0.0695028	0.177826	0.293902	0.368502	0.592138
57	Wrist extension + Wrist supination	[0,0,0,0,0,0,0,0,0,0,0,0,0,1,0,1]	2	0.0671534	0.189189	0.104651	0.203966	0.176904	0.0473897	0.16723	0.289628	0.381771	0.545455
58	All digits flexion (without thumb)	[1,0,1,0,1,0,1,0,0,0,0,0,0,0,0,0]	4	0.886132	0.0473172	0.85429	0.957761	0.887736	0.879057	0.0431899	0.868315	0.948454	0.911321
59	All digits extension	[0,1,0,1,0,1,0,1,0,1,0,0,0,0,0,0]	5	0.417091	0.0387677	0.865473	0.867248	0.997642	0.655191	0.0240271	0.912082	0.914548	0.997052
60	Palmar grasp	[1,0,1,0,1,0,1,0,1,0,0,0,0,0,0,0]	5	0.740204	0.0194575	0.937736	1	0.937736	0.553776	0.0306604	0.901933	0.999478	0.902358
61	Wrist pronation+ Palmar grasp	[1,0,1,0,1,0,1,0,1,0,0,0,0,0,1,0]	6	0.1836	0.235407	0.390923	0.929284	0.402909	0.0726436	0.250737	0.397022	0.801718	0.440252
62	Pointing	[1,0,1,0,1,0,0,1,1,0,0,0,0,0,0,0]	5	0.619921	0.117925	0.664851	0.855987	0.748585	0.617455	0.109965	0.687735	0.85931	0.775
63	3-digit pinch	[0,0,0,0,1,0,1,0,1,0,0,0,0,0,0,0]	3	0.794449	0.0471698	0.774806	0.8808	0.865566	0.768398	0.0434847	0.789586	0.894907	0.870283
64	3-digit pinch + Wrist pronation	[0,0,0,0,1,0,1,0,1,0,0,0,0,0,1,0]	4	0.38643	0.0972877	0.63556	0.909163	0.678656	0.235379	0.114829	0.584976	0.858483	0.647406
65	Key grasp + Wrist pronation	[0,0,0,0,0,0,1,0,1,0,0,0,0,0,1,0]	3	0.445393	0.0678066	0.695364	0.815217	0.825472	0.4217	0.0655955	0.710098	0.805617	0.856918

## Sheet: subject_6
				Training with Cross-Entropy Loss					Training with BP-MLL Loss
	Compound Movement	Label Set	Label Set Cardinality	Exact Match Rate	Hamming Loss	Jaccard Index	Precision	Recall	Exact Match Rate	Hamming Loss	Jaccard Index	Precision	Recall
1	Little finger flexion	[1,0,0,0,0,0,0,0,0,0,0,0,0,0,0,0]	1	0.56848	0.0535083	0.402961	0.571096	0.57783	0.0330294	0.0625	0.49941	0.5	0.997642
2	Little finger extension	[0,1,0,0,0,0,0,0,0,0,0,0,0,0,0,0]	1	0.81066	0.0255012	0.660118	0.7981	0.792453	0.0306709	0.0658903	0.477804	0.486326	0.964623
3	Ring finger flexion	[0,0,1,0,0,0,0,0,0,0,0,0,0,0,0,0]	1	0.306688	0.0766509	0.253945	0.393333	0.417453	0.0495388	0.0694281	0.473743	0.473743	1
4	Ring ginger extension	[0,0,0,1,0,0,0,0,0,0,0,0,0,0,0,0]	1	0.888491	0.0147406	0.788136	0.885714	0.877358	0.0306709	0.0688384	0.469318	0.475259	0.974057
5	Middle finger flexion	[0,0,0,0,1,0,0,0,0,0,0,0,0,0,0,0]	1	0.942736	0.00737028	0.888393	0.943128	0.938679	0.909717	0.0106132	0.848421	0.887665	0.950472
6	Middle finger extension	[0,0,0,0,0,1,0,0,0,0,0,0,0,0,0,0]	1	0.554329	0.0714917	0.339237	0.445438	0.587264	0.202841	0.119104	0.255985	0.295745	0.65566
7	Index finger flexion	[0,0,0,0,0,0,1,0,0,0,0,0,0,0,0,0]	1	0.907358	0.0114976	0.830435	0.913876	0.900943	0.942736	0.00574882	0.915401	0.91939	0.995283
8	Index finger extension	[0,0,0,0,0,0,0,1,0,0,0,0,0,0,0,0]	1	0.912064	0.0132064	0.815054	0.867277	0.931204	0.951376	0.00798526	0.885463	0.895323	0.987715
9	Thumb flexion	[0,0,0,0,0,0,0,0,1,0,0,0,0,0,0,0]	1	0.909717	0.0114976	0.832618	0.902326	0.915094	0.457558	0.042895	0.571429	0.603421	0.915094
10	Thumb extension	[0,0,0,0,0,0,0,0,0,1,0,0,0,0,0,0]	1	0.674613	0.0418632	0.5	0.663551	0.669811	0.709916	0.0322818	0.61913	0.70217	0.839623
11	Thumb abduction	[0,0,0,0,0,0,0,0,0,0,1,0,0,0,0,0]	1	0.648669	0.0449587	0.467714	0.642686	0.632075	0.346709	0.0661851	0.384932	0.478705	0.662736
12	Thumb adduction	[0,0,0,0,0,0,0,0,0,0,0,1,0,0,0,0]	1	0.971038	0.0053066	0.918919	0.953271	0.962264	0.954528	0.00574882	0.914286	0.930649	0.981132
13	Wrist flexion	[0,0,0,0,0,0,0,0,0,0,0,0,1,0,0,0]	1	0.618009	0.0423054	0.511905	0.647312	0.709906	0.575482	0.0545401	0.438543	0.551527	0.681604
14	Wrist extension	[0,0,0,0,0,0,0,0,0,0,0,0,0,1,0,0]	1	0.997732	0.00212585	0.966518	0.984091	0.981859	0.997732	0.000992063	0.984375	0.984375	1
15	Wrist pronation	[0,0,0,0,0,0,0,0,0,0,0,0,0,0,1,0]	1	0.88034	0.0179989	0.762617	0.812749	0.92517	0.909819	0.0111961	0.845401	0.860558	0.979592
16	Wrist supination	[0,0,0,0,0,0,0,0,0,0,0,0,0,0,0,1]	1	0.966118	0.00737101	0.891892	0.91455	0.972973	0.909607	0.0112101	0.841649	0.877828	0.953317
17	Little finger flexion + Ring finger flexion	[1,1,0,0,0,0,0,0,0,0,0,0,0,0,0,0]	2	0.921509	0.0169517	0.871076	0.946407	0.916274	0.893208	0.0150354	0.889491	0.916295	0.96816
18	Little finger flexion + Thumb flexion	1,0,0,0,0,0,0,0,1,0,0,0,0,0,0,0]	2	0.85783	0.020342	0.848352	0.925659	0.910377	0.721709	0.0318396	0.777549	0.859909	0.89033
19	Little finger flexion + Thumb abduction	[1,0,0,0,0,0,0,0,0,0,1,0,0,0,0,0]	2	0.794896	0.0274175	0.799353	0.903659	0.873821	0.881415	0.0126769	0.904125	0.943023	0.956368
20	Little finger flexion + Thumb adduction	[1,0,0,0,0,0,0,0,0,0,0,1,0,0,0,0]	2	0.653386	0.0420106	0.706186	0.848823	0.807783	0.629727	0.0430425	0.707708	0.824009	0.833726
21	Little finger flexion + Wrist flexion	[1,0,0,0,0,0,0,0,0,0,0,0,1,0,0,0]	2	0.401028	0.0629422	0.57931	0.778808	0.693396	0.476426	0.0566038	0.621302	0.791457	0.742925
22	Little finger flexion + Wrist extension	[1,0,0,0,0,0,0,0,0,0,0,0,0,1,0,0]	2	0.871981	0.0175413	0.87037	0.919448	0.942217	0.599067	0.042158	0.729423	0.786735	0.909198
23	Little finger flexion + Wrist pronation	[1,0,0,0,0,0,0,0,0,0,0,0,0,0,1,0]	2	0.620367	0.046875	0.674847	0.835443	0.778302	0.577841	0.0417158	0.698294	0.879195	0.772406
24	Little finger flexion + Wrist supination	[1,0,0,0,0,0,0,0,0,0,0,0,0,0,0,1]	2	0.930943	0.00854953	0.93318	0.975904	0.955189	0.933302	0.00795991	0.937209	0.98533	0.950472
25	Ring finger flexion + Middle finger flexion	[0,0,1,0,1,0,0,0,0,0,0,0,0,0,0,0]	2	0.890849	0.0153302	0.884444	0.938679	0.938679	0.93566	0.00840212	0.93552	0.958285	0.975236
26	Ring finger flexion + Thumb flexion	[0,0,1,0,0,0,0,0,1,0,0,0,0,0,0,0]	2	0.495367	0.0554245	0.614359	0.825069	0.706368	0.436331	0.0616156	0.62	0.730193	0.804245
27	Ring finger flexion + Thumb abduction	[0,0,1,0,0,0,0,0,0,0,1,0,0,0,0,0]	2	0.592065	0.0477594	0.668712	0.834184	0.771226	0.556614	0.0495283	0.674103	0.791572	0.819575
28	Ring finger flexion + Thumb adduction	[0,0,1,0,0,0,0,0,0,0,0,1,0,0,0,0]	2	0.942736	0.00795991	0.937644	0.978313	0.957547	0.938019	0.00692807	0.946712	0.960875	0.98467
29	Ring finger flexion + Wrist flexion	[0,0,1,0,0,0,0,0,0,0,0,0,1,0,0,0]	2	0.926226	0.0172465	0.875133	0.90209	0.966981	0.93566	0.0112028	0.915929	0.936652	0.976415
30	Ring finger flexion + Wrist extension	[0,0,1,0,0,0,0,0,0,0,0,0,0,1,0,0]	2	0.228858	0.0798939	0.478345	0.722384	0.586085	0.23586	0.0865271	0.469259	0.667954	0.612028
31	Ring finger flexion + Wrist pronation	[0,0,1,0,0,0,0,0,0,0,0,0,0,0,1,0]	2	0.980472	0.00560142	0.95612	0.978723	0.976415	0.862547	0.0166568	0.879144	0.90429	0.96934
32	Ring finger flexion + Wrist supination	[0,0,1,0,0,0,0,0,0,0,0,0,0,0,0,1]	2	0.681688	0.0364092	0.738901	0.877039	0.824292	0.636803	0.042158	0.707865	0.841019	0.817217
33	Middle finger flexion + Index finger flexion	[0,0,0,0,1,0,1,0,0,0,0,0,0,0,0,0]	2	0.724141	0.0316922	0.773684	0.878136	0.866745	0.801226	0.0216686	0.841765	0.906141	0.92217
34	Middle finger flexion + Thumb flexion	[0,0,0,0,1,0,0,0,1,0,0,0,0,0,0,0]	2	0.393952	0.0647111	0.567913	0.774497	0.680425	0.46935	0.0549823	0.649436	0.761852	0.814858
35	Middle finger flexion + Thumb abduction	[0,0,0,0,1,0,0,0,0,0,1,0,0,0,0,0]	2	0.881415	0.0193101	0.855249	0.931408	0.912736	0.829528	0.0216686	0.841424	0.908033	0.919811
36	Middle finger flexion + Thumb adduction	[0,0,0,0,1,0,0,0,0,0,0,1,0,0,0,0]	2	0.743009	0.0330189	0.767394	0.86534	0.871462	0.850755	0.0197524	0.855292	0.910345	0.933962
37	Middle finger flexion + Wrist flexion	[0,0,0,0,1,0,0,0,0,0,0,0,1,0,0,0]	2	0.992264	0.00339033	0.973349	0.982456	0.990566	0.994623	0.00383255	0.969873	0.982394	0.987028
38	Middle finger flexion + Wrist extension	[0,0,0,0,1,0,0,0,0,0,0,0,0,1,0,0]	2	0.829528	0.0206368	0.847162	0.919431	0.915094	0.897925	0.0125295	0.905134	0.944121	0.956368
39	Middle finger flexion + Wrist pronation	[0,0,0,0,1,0,0,0,0,0,0,0,0,0,1,0]	2	0.997642	0.0026533	0.979045	0.987089	0.991745	0.996981	0.00339033	0.97338	0.98133	0.991745
40	Middle finger flexion + Wrist supination	[0,0,0,0,1,0,0,0,0,0,0,0,0,0,0,1]	2	0.959245	0.00825472	0.936291	0.9637	0.970519	0.933302	0.00810731	0.937783	0.958382	0.977594
41	Index finger flexion + Thumb flexion	[0,0,0,0,0,0,1,0,1,0,0,0,0,0,0,0]	2	0.651028	0.0393573	0.728106	0.842167	0.84316	0.509444	0.053066	0.658768	0.77051	0.819575
42	Index finger flexion + Thumb abduction	[0,0,0,0,0,0,1,0,0,0,1,0,0,0,0,0]	2	0.792537	0.0274175	0.802338	0.89033	0.89033	0.914434	0.0114976	0.912654	0.947674	0.961085
43	Index finger flexion + Thumb adduction	[0,0,0,0,0,0,1,0,0,0,0,1,0,0,0,0]	2	0.304329	0.0840212	0.472222	0.687332	0.601415	0.337275	0.0766509	0.512195	0.71466	0.643868
44	Index finger flexion + Wrist flexion	[0,0,0,0,0,0,1,0,0,0,0,0,1,0,0,0]	2	0.989184	0.00453515	0.964286	0.984055	0.979592	0.973311	0.00566893	0.955801	0.974099	0.980726
45	Index finger flexion + Wrist extension	[0,0,0,0,0,0,1,0,0,0,0,0,0,1,0,0]	2	0.554329	0.0647111	0.586239	0.74491	0.733491	0.561331	0.0529186	0.646654	0.796364	0.774764
46	Index finger flexion + Wrist pronation	[0,0,0,0,0,0,1,0,0,0,0,0,0,0,1,0]	2	0.942736	0.00958137	0.92622	0.961131	0.962264	0.949811	0.00810731	0.937071	0.969231	0.965802
47	Index finger flexion + Wrist supination	[0,0,0,0,0,0,1,0,0,0,0,0,0,0,0,1]	2	0.988231	0.0036855	0.971119	0.979369	0.9914	0.958747	0.00506757	0.960854	0.965435	0.995086
48	Thumb flexion + Thumb abduction	[0,0,0,0,0,0,0,0,1,0,1,0,0,0,0,0]	2	0.75556	0.0380835	0.741127	0.831382	0.872236	0.600695	0.0514435	0.667659	0.77624	0.826781
49	Thumb flexion + Thumb adduction	[0,0,0,0,0,0,0,0,1,0,0,1,0,0,0,0]	2	0.797329	0.0267199	0.804054	0.906091	0.87715	0.750573	0.0293305	0.794624	0.864327	0.907862
50	Thumb flexion + Wrist flexion	[0,0,0,0,0,0,0,0,1,0,0,0,1,0,0,0]	2	0.219424	0.11763	0.327717	0.534341	0.458726	0.143878	0.141509	0.270517	0.432039	0.419811
51	Thumb flexion + Wrist extension	[0,0,0,0,0,0,0,0,1,0,0,0,0,1,0,0]	2	0.93566	0.0103184	0.920814	0.957647	0.959906	0.900283	0.0117925	0.911406	0.937358	0.970519
52	Thumb flexion + Wrist pronation	[0,0,0,0,0,0,0,0,1,0,0,0,0,0,1,0]	2	0.648669	0.0423054	0.706844	0.840826	0.816038	0.75001	0.0303656	0.784067	0.875878	0.882075
53	Thumb flexion + Wrist supination	[0,0,0,0,0,0,0,0,1,0,0,0,0,0,0,1]	2	0.879057	0.0206368	0.847826	0.915493	0.919811	0.754727	0.0402417	0.721144	0.843489	0.832547
54	Wrist flexion + Wrist pronation	[0,0,0,0,0,0,0,0,0,0,0,0,1,0,1,0]	2	0.294896	0.127506	0.317285	0.489647	0.474057	0.25001	0.149322	0.236048	0.395702	0.369104
55	Wrist flexion + Wrist supination	[0,0,0,0,0,0,0,0,0,0,0,0,1,0,0,1]	2	0.912075	0.0247642	0.822222	0.889016	0.916274	0.930943	0.0119399	0.911572	0.924695	0.98467
56	Wrist extension + Wrist pronation	[0,0,0,0,0,0,0,0,0,0,0,0,0,1,1,0]	2	0.766594	0.042895	0.714706	0.809101	0.85967	0.568407	0.0490861	0.692237	0.761953	0.883255
57	Wrist extension + Wrist supination	[0,0,0,0,0,0,0,0,0,0,0,0,0,1,0,1]	2	0.838962	0.0356722	0.759443	0.828633	0.900943	0.787746	0.0361144	0.759095	0.820404	0.910377
58	All digits flexion (without thumb)	[1,0,1,0,1,0,1,0,0,0,0,0,0,0,0,0]	4	0.992264	0.0128243	0.959251	0.992729	0.966038	0.909717	0.0375884	0.88238	0.975523	0.902358
59	All digits extension	[0,1,0,1,0,1,0,1,0,1,0,0,0,0,0,0]	5	0.712348	0.0561616	0.78892	0.928898	0.839623	0.733501	0.0501179	0.808018	0.950199	0.84375
60	Palmar grasp	[1,0,1,0,1,0,1,0,1,0,0,0,0,0,0,0]	5	0.942736	0.0113502	0.963696	0.999511	0.964151	0.838962	0.0227005	0.927461	0.998479	0.928774
61	Wrist pronation+ Palmar grasp	[1,0,1,0,1,0,1,0,1,0,0,0,0,0,1,0]	6	0.724141	0.0635318	0.8321	0.989347	0.839623	0.662746	0.0723762	0.808428	0.990913	0.814465
62	Pointing	[1,0,1,0,1,0,0,1,1,0,0,0,0,0,0,0]	5	0.975755	0.00987618	0.9685	0.996613	0.971698	0.997642	0.00574882	0.981656	0.997133	0.984434
63	3-digit pinch	[0,0,0,0,1,0,1,0,1,0,0,0,0,0,0,0]	3	0.85783	0.0132665	0.932382	0.954615	0.975629	0.923868	0.00766509	0.96	0.978056	0.981132
64	3-digit pinch + Wrist pronation	[0,0,0,0,1,0,1,0,1,0,0,0,0,0,1,0]	4	0.16282	0.0770932	0.70618	0.93736	0.741156	0.0825577	0.0896226	0.655719	0.942997	0.682783
65	Key grasp + Wrist pronation	[0,0,0,0,0,0,1,0,1,0,0,0,0,0,1,0]	3	0.653386	0.0369988	0.828669	0.862829	0.954403	0.521237	0.0395047	0.818674	0.85452	0.951258

## Sheet: subject_7
				Training with Cross-Entropy Loss					Training with BP-MLL Loss
	Compound Movement	Label Set	Label Set Cardinality	Exact Match Rate	Hamming Loss	Jaccard Index	Precision	Recall	Exact Match Rate	Hamming Loss	Jaccard Index	Precision	Recall
1	Little finger flexion	[1,0,0,0,0,0,0,0,0,0,0,0,0,0,0,0]	1	0.834245	0.0135613	0.81854	0.833333	0.978774	0.63304	0.0266804	0.696817	0.706282	0.981132
2	Little finger extension	[0,1,0,0,0,0,0,0,0,0,0,0,0,0,0,0]	1	0.987547	0.00427476	0.933333	0.973621	0.957547	0.987547	0.00442217	0.93228	0.956019	0.974057
3	Ring finger flexion	[0,0,1,0,0,0,0,0,0,0,0,0,0,0,0,0]	1	0.997642	0.000737028	0.988345	0.988345	1	0.997642	0.000589623	0.990654	0.990654	1
4	Ring ginger extension	[0,0,0,1,0,0,0,0,0,0,0,0,0,0,0,0]	1	0.961604	0.00766509	0.884956	0.934579	0.943396	0.959245	0.00456958	0.931718	0.933775	0.997642
5	Middle finger flexion	[0,0,0,0,1,0,0,0,0,0,0,0,0,0,0,0]	1	0.997642	0.000737028	0.98829	0.992941	0.995283	0.997642	0.00147406	0.976798	0.983645	0.992925
6	Middle finger extension	[0,0,0,0,0,1,0,0,0,0,0,0,0,0,0,0]	1	0.784521	0.0284493	0.623782	0.782396	0.754717	0.352379	0.0567512	0.466019	0.530806	0.792453
7	Index finger flexion	[0,0,0,0,0,0,1,0,0,0,0,0,0,0,0,0]	1	0.749144	0.0262382	0.652344	0.791469	0.787736	0.682568	0.030513	0.641248	0.707457	0.872642
8	Index finger extension	[0,0,0,0,0,0,0,1,0,0,0,0,0,0,0,0]	1	0.429443	0.0684524	0.275862	0.44878	0.417234	0.25412	0.0612245	0.46798	0.505992	0.861678
9	Thumb flexion	[0,0,0,0,0,0,0,0,1,0,0,0,0,0,0,0]	1	0.82717	0.0185731	0.735849	0.868812	0.82783	0.387757	0.0557193	0.505236	0.53168	0.910377
10	Thumb extension	[0,0,0,0,0,0,0,0,0,1,0,0,0,0,0,0]	1	0.572257	0.0511498	0.421667	0.589744	0.596698	0.0387001	0.0893278	0.387879	0.404211	0.90566
11	Thumb abduction	[0,0,0,0,0,0,0,0,0,0,1,0,0,0,0,0]	1	0.95629	0.00660319	0.899297	0.950495	0.943489	0.581698	0.0365479	0.608553	0.647986	0.909091
12	Thumb adduction	[0,0,0,0,0,0,0,0,0,0,0,1,0,0,0,0]	1	0.421314	0.0595519	0.291228	0.532051	0.391509	0.100021	0.0731132	0.416471	0.453846	0.834906
13	Wrist flexion	[0,0,0,0,0,0,0,0,0,0,0,0,1,0,0,0]	1	0.461408	0.072671	0.286541	0.425806	0.466981	0.583511	0.0574882	0.425626	0.53125	0.681604
14	Wrist extension	[0,0,0,0,0,0,0,0,0,0,0,0,0,1,0,0]	1	0.848396	0.0125295	0.829659	0.846626	0.976415	0.801226	0.0154776	0.800759	0.80381	0.995283
15	Wrist pronation	[0,0,0,0,0,0,0,0,0,0,0,0,0,0,1,0]	1	0.80551	0.021542	0.704854	0.830664	0.823129	0.800605	0.0255102	0.661017	0.795918	0.795918
16	Wrist supination	[0,0,0,0,0,0,0,0,0,0,0,0,0,0,0,1]	1	0.751502	0.0212264	0.736264	0.767176	0.948113	0.484455	0.0392099	0.602392	0.621914	0.950472
17	Little finger flexion + Ring finger flexion	[1,1,0,0,0,0,0,0,0,0,0,0,0,0,0,0]	2	0.997642	0.00147406	0.988277	0.994104	0.994104	0.997642	0.000147406	0.998822	0.998822	1
18	Little finger flexion + Thumb flexion	1,0,0,0,0,0,0,0,1,0,0,0,0,0,0,0]	2	0.973396	0.00501179	0.960465	0.98568	0.974057	0.879057	0.0141509	0.894389	0.930206	0.958726
19	Little finger flexion + Thumb abduction	[1,0,0,0,0,0,0,0,0,0,1,0,0,0,0,0]	2	0.631219	0.0459906	0.688933	0.816785	0.814858	0.371247	0.067954	0.595614	0.699279	0.800708
20	Little finger flexion + Thumb adduction	[1,0,0,0,0,0,0,0,0,0,0,1,0,0,0,0]	2	0.694899	0.0427476	0.706478	0.832936	0.823113	0.637757	0.0384729	0.74004	0.826474	0.876179
21	Little finger flexion + Wrist flexion	[1,0,0,0,0,0,0,0,0,0,0,0,1,0,0,0]	2	0.966321	0.00707547	0.944828	0.973934	0.96934	0.992264	0.00368514	0.97093	0.985832	0.98467
22	Little finger flexion + Wrist extension	[1,0,0,0,0,0,0,0,0,0,0,0,0,1,0,0]	2	0.253861	0.0940448	0.44905	0.626506	0.613208	0.215587	0.0943396	0.4478	0.625301	0.612028
23	Little finger flexion + Wrist pronation	[1,0,0,0,0,0,0,0,0,0,0,0,0,0,1,0]	2	0.978113	0.00545401	0.957275	0.978749	0.977594	0.98283	0.00471698	0.962963	0.981132	0.981132
24	Little finger flexion + Wrist supination	[1,0,0,0,0,0,0,0,0,0,0,0,0,0,0,1]	2	0.997642	0.000442217	0.996471	0.997644	0.998821	1	0	1	1	1
25	Ring finger flexion + Middle finger flexion	[0,0,1,0,1,0,0,0,0,0,0,0,0,0,0,0]	2	0.994623	0.00486439	0.961806	0.98111	0.979953	0.997642	0.00353774	0.971963	0.990476	0.981132
26	Ring finger flexion + Thumb flexion	[0,0,1,0,0,0,0,0,1,0,0,0,0,0,0,0]	2	0.673672	0.0403892	0.717234	0.851716	0.819575	0.651908	0.0380307	0.743028	0.827051	0.879717
27	Ring finger flexion + Thumb abduction	[0,0,1,0,0,0,0,0,0,0,1,0,0,0,0,0]	2	0.890849	0.0122347	0.905359	0.964763	0.936321	0.831887	0.0142983	0.890766	0.951865	0.932783
28	Ring finger flexion + Thumb adduction	[0,0,1,0,0,0,0,0,0,0,0,1,0,0,0,0]	2	0.534521	0.0580778	0.619691	0.773494	0.757075	0.4137	0.0605837	0.611898	0.754366	0.764151
29	Ring finger flexion + Wrist flexion	[0,0,1,0,0,0,0,0,0,0,0,0,1,0,0,0]	2	0.765653	0.0278597	0.793893	0.913425	0.858491	0.793417	0.0216686	0.834459	0.948784	0.873821
30	Ring finger flexion + Wrist extension	[0,0,1,0,0,0,0,0,0,0,0,0,0,1,0,0]	2	0.968679	0.00604363	0.952874	0.974148	0.977594	0.895566	0.00972877	0.926991	0.93736	0.988208
31	Ring finger flexion + Wrist pronation	[0,0,1,0,0,0,0,0,0,0,0,0,0,0,1,0]	2	0.997642	0.000884434	0.992949	0.996462	0.996462	0.963962	0.00560142	0.956171	0.977594	0.977594
32	Ring finger flexion + Wrist supination	[0,0,1,0,0,0,0,0,0,0,0,0,0,0,0,1]	2	0.921509	0.0117925	0.909297	0.95933	0.945755	0.926226	0.0078125	0.940382	0.95325	0.985849
33	Middle finger flexion + Index finger flexion	[0,0,0,0,1,0,1,0,0,0,0,0,0,0,0,0]	2	0.716125	0.030513	0.785714	0.86545	0.895047	0.0457755	0.0675118	0.634185	0.662771	0.936321
34	Middle finger flexion + Thumb flexion	[0,0,0,0,1,0,0,0,1,0,0,0,0,0,0,0]	2	0.916792	0.010908	0.916384	0.956368	0.956368	0.0787944	0.0653007	0.647293	0.665848	0.958726
35	Middle finger flexion + Thumb abduction	[0,0,0,0,1,0,0,0,0,0,1,0,0,0,0,0]	2	0.820094	0.0222583	0.83587	0.914388	0.90684	0.781625	0.0260908	0.810289	0.89893	0.891509
36	Middle finger flexion + Thumb adduction	[0,0,0,0,1,0,0,0,0,0,0,1,0,0,0,0]	2	0.853113	0.0184257	0.861265	0.936068	0.915094	0.802851	0.0231427	0.832086	0.899422	0.917453
37	Middle finger flexion + Wrist flexion	[0,0,0,0,1,0,0,0,0,0,0,0,1,0,0,0]	2	0.928585	0.00928656	0.927835	0.97006	0.955189	0.95217	0.00795991	0.938144	0.970379	0.965802
38	Middle finger flexion + Wrist extension	[0,0,0,0,1,0,0,0,0,0,0,0,0,1,0,0]	2	0.87434	0.0160672	0.878076	0.944645	0.925708	0.876698	0.0150354	0.886792	0.937793	0.942217
39	Middle finger flexion + Wrist pronation	[0,0,0,0,1,0,0,0,0,0,0,0,0,0,1,0]	2	0.765653	0.0302182	0.778618	0.902378	0.850236	0.800493	0.0228479	0.82835	0.931507	0.882075
40	Middle finger flexion + Wrist supination	[0,0,0,0,1,0,0,0,0,0,0,0,0,0,0,1]	2	0.897925	0.0150354	0.886667	0.938824	0.941038	0.893208	0.0125295	0.905869	0.936999	0.964623
41	Index finger flexion + Thumb flexion	[0,0,0,0,0,0,1,0,1,0,0,0,0,0,0,0]	2	0.883774	0.0137087	0.896089	0.944641	0.945755	0.813019	0.0190153	0.860841	0.90992	0.941038
42	Index finger flexion + Thumb abduction	[0,0,0,0,0,0,1,0,0,0,1,0,0,0,0,0]	2	0.746785	0.0309552	0.78125	0.87007	0.884434	0.736813	0.0309552	0.781478	0.869213	0.885613
43	Index finger flexion + Thumb adduction	[0,0,0,0,0,0,1,0,0,0,0,1,0,0,0,0]	2	0.673672	0.0439269	0.698075	0.832126	0.8125	0.644832	0.0470224	0.684783	0.808635	0.817217
44	Index finger flexion + Wrist flexion	[0,0,0,0,0,0,1,0,0,0,0,0,1,0,0,0]	2	0.989906	0.00339033	0.973005	0.995198	0.977594	0.997642	0.00147406	0.988235	0.997625	0.990566
45	Index finger flexion + Wrist extension	[0,0,0,0,0,0,1,0,0,0,0,0,0,1,0,0]	2	0.909717	0.0135613	0.896629	0.95	0.941038	0.871981	0.011645	0.913567	0.926748	0.98467
46	Index finger flexion + Wrist pronation	[0,0,0,0,0,0,1,0,0,0,0,0,0,0,1,0]	2	0.975755	0.00412736	0.96789	0.97235	0.995283	0.95217	0.00574882	0.955782	0.961231	0.994104
47	Index finger flexion + Wrist supination	[0,0,0,0,0,0,1,0,0,0,0,0,0,0,0,1]	2	0.997543	0.00199631	0.984185	0.990208	0.993857	0.948919	0.00706388	0.945626	0.961538	0.982801
48	Thumb flexion + Thumb abduction	[0,0,0,0,0,0,0,0,1,0,1,0,0,0,0,0]	2	0.997543	0.00214988	0.982989	0.988998	0.993857	0.997543	0.000614251	0.995104	0.996324	0.998771
49	Thumb flexion + Thumb adduction	[0,0,0,0,0,0,0,0,1,0,0,1,0,0,0,0]	2	0.668034	0.0646499	0.585222	0.74717	0.72973	0.736489	0.0399263	0.73029	0.824356	0.864865
50	Thumb flexion + Wrist flexion	[0,0,0,0,0,0,0,0,1,0,0,0,1,0,0,0]	2	0.888491	0.0160672	0.879691	0.932164	0.939858	0.824811	0.0169517	0.877005	0.904079	0.966981
51	Thumb flexion + Wrist extension	[0,0,0,0,0,0,0,0,1,0,0,0,0,1,0,0]	2	0.997642	0.00162146	0.987119	0.992933	0.994104	0.956887	0.00619104	0.952327	0.962156	0.989387
52	Thumb flexion + Wrist pronation	[0,0,0,0,0,0,0,0,1,0,0,0,0,0,1,0]	2	0.992264	0.00397995	0.96875	0.981243	0.987028	0.923868	0.00899175	0.931691	0.948689	0.981132
53	Thumb flexion + Wrist supination	[0,0,0,0,0,0,0,0,1,0,0,0,0,0,0,1]	2	0.997642	0.00442217	0.965318	0.980047	0.98467	0.997642	0.00294811	0.976717	0.987059	0.989387
54	Wrist flexion + Wrist pronation	[0,0,0,0,0,0,0,0,0,0,0,0,1,0,1,0]	2	0.997642	0.00117925	0.990632	0.992958	0.997642	0.997642	0.00132665	0.989449	0.994111	0.995283
55	Wrist flexion + Wrist supination	[0,0,0,0,0,0,0,0,0,0,0,0,1,0,0,1]	2	0.997642	0.00206368	0.983549	0.996429	0.987028	0.890849	0.0140035	0.892534	0.956364	0.930425
56	Wrist extension + Wrist pronation	[0,0,0,0,0,0,0,0,0,0,0,0,0,1,1,0]	2	0.959245	0.00869693	0.932802	0.964664	0.965802	0.961604	0.00663325	0.948805	0.964162	0.983491
57	Wrist extension + Wrist supination	[0,0,0,0,0,0,0,0,0,0,0,0,0,1,0,1]	2	0.997642	0.000294811	0.997647	0.997647	1	0.997642	0.000294811	0.997644	0.998821	0.998821
58	All digits flexion (without thumb)	[1,0,1,0,1,0,1,0,0,0,0,0,0,0,0,0]	4	0.997642	0.00678066	0.978464	0.992403	0.985849	0.989906	0.0140035	0.955773	0.986545	0.968396
59	All digits extension	[0,1,0,1,0,1,0,1,0,1,0,0,0,0,0,0]	5	0.697257	0.021816	0.919696	0.920195	0.99941	0.642474	0.0256486	0.906552	0.910464	0.995283
60	Palmar grasp	[1,0,1,0,1,0,1,0,1,0,0,0,0,0,0,0]	5	0.963962	0.00412736	0.986959	0.987418	0.999528	0.989906	0.0025059	0.992041	0.992506	0.999528
61	Wrist pronation+ Palmar grasp	[1,0,1,0,1,0,1,0,1,0,0,0,0,0,1,0]	6	0.997642	0.000294811	0.999214	1	0.999214	0.997642	0.000589623	0.998428	1	0.998428
62	Pointing	[1,0,1,0,1,0,0,1,1,0,0,0,0,0,0,0]	5	0.987547	0.0051592	0.98363	0.991513	0.991981	0.938019	0.0117925	0.962825	0.984791	0.977358
63	3-digit pinch	[0,0,0,0,1,0,1,0,1,0,0,0,0,0,0,0]	3	0.997642	0.00324292	0.982866	0.990581	0.992138	0.997642	0.00353774	0.981337	0.989028	0.992138
64	3-digit pinch + Wrist pronation	[0,0,0,0,1,0,1,0,1,0,0,0,0,0,1,0]	4	0.73971	0.0492335	0.810011	0.958277	0.839623	0.708511	0.0464328	0.822134	0.951012	0.858491
65	Key grasp + Wrist pronation	[0,0,0,0,0,0,1,0,1,0,0,0,0,0,1,0]	3	0.959245	0.00766509	0.959907	0.980315	0.978774	0.902642	0.0141509	0.927273	0.962264	0.962264

## Sheet: subject_8
				Training with Cross-Entropy Loss					Training with BP-MLL Loss
	Compound Movement	Label Set	Label Set Cardinality	Exact Match Rate	Hamming Loss	Jaccard Index	Precision	Recall	Exact Match Rate	Hamming Loss	Jaccard Index	Precision	Recall
1	Little finger flexion	[1,0,0,0,0,0,0,0,0,0,0,0,0,0,0,0]	1	0.997642	0.00132665	0.979021	0.988235	0.990566	0.971038	0.00442217	0.933185	0.943694	0.988208
2	Little finger extension	[0,1,0,0,0,0,0,0,0,0,0,0,0,0,0,0]	1	0.997642	0.00147406	0.976798	0.983645	0.992925	0.997642	0.00191627	0.970183	0.972414	0.997642
3	Ring finger flexion	[0,0,1,0,0,0,0,0,0,0,0,0,0,0,0,0]	1	0.997642	0.000884434	0.985981	0.99061	0.995283	0.997642	0.00117925	0.981439	0.983721	0.997642
4	Ring ginger extension	[0,0,0,1,0,0,0,0,0,0,0,0,0,0,0,0]	1	0.95217	0.00958137	0.857768	0.922353	0.924528	0.324427	0.0480542	0.555252	0.568436	0.959906
5	Middle finger flexion	[0,0,0,0,1,0,0,0,0,0,0,0,0,0,0,0]	1	0.947453	0.00840212	0.875	0.925754	0.941038	0.590936	0.0285967	0.684553	0.687908	0.992925
6	Middle finger extension	[0,0,0,0,0,1,0,0,0,0,0,0,0,0,0,0]	1	0.994623	0.00397995	0.938215	0.969267	0.966981	0.996981	0.00235849	0.96347	0.96789	0.995283
7	Index finger flexion	[0,0,0,0,0,0,1,0,0,0,0,0,0,0,0,0]	1	0.975755	0.00501179	0.923251	0.955607	0.964623	0.824811	0.0179835	0.764023	0.809426	0.931604
8	Index finger extension	[0,0,0,0,0,0,0,1,0,0,0,0,0,0,0,0]	1	0.996981	0.00294811	0.954338	0.967593	0.985849	0.947453	0.00648585	0.904762	0.916667	0.985849
9	Thumb flexion	[0,0,0,0,0,0,0,0,1,0,0,0,0,0,0,0]	1	0.871981	0.0154776	0.785714	0.853659	0.908019	0.720653	0.021079	0.745098	0.753153	0.985849
10	Thumb extension	[0,0,0,0,0,0,0,0,0,1,0,0,0,0,0,0]	1	0.846038	0.0197524	0.725971	0.845238	0.837264	0.638106	0.0281545	0.682724	0.697793	0.96934
11	Thumb abduction	[0,0,0,0,0,0,0,0,0,0,1,0,0,0,0,0]	1	0.621103	0.0446867	0.453008	0.65847	0.592138	0.299294	0.0773956	0.320755	0.415358	0.584767
12	Thumb adduction	[0,0,0,0,0,0,0,0,0,0,0,1,0,0,0,0]	1	0.808302	0.0225531	0.683884	0.846547	0.78066	0.5532	0.0451061	0.528505	0.603873	0.808962
13	Wrist flexion	[0,0,0,0,0,0,0,0,0,0,0,0,1,0,0,0]	1	0.997642	0.00132665	0.979021	0.988235	0.990566	0.997642	0.00132665	0.979167	0.981439	0.997642
14	Wrist extension	[0,0,0,0,0,0,0,0,0,0,0,0,0,1,0,0]	1	0.813019	0.0227005	0.699219	0.802691	0.84434	0.961604	0.00574882	0.914097	0.932584	0.978774
15	Wrist pronation	[0,0,0,0,0,0,0,0,0,0,0,0,0,0,1,0]	1	0.997732	0.00226757	0.964523	0.977528	0.986395	0.993719	0.00283447	0.956236	0.96468	0.99093
16	Wrist supination	[0,0,0,0,0,0,0,0,0,0,0,0,0,0,0,1]	1	0.886132	0.0141509	0.793548	0.9	0.870283	0.820094	0.0204894	0.725296	0.817372	0.865566
17	Little finger flexion + Ring finger flexion	[1,1,0,0,0,0,0,0,0,0,0,0,0,0,0,0]	2	0.878073	0.0160147	0.879274	0.938426	0.933107	0.859932	0.0168651	0.874473	0.926257	0.939909
18	Little finger flexion + Thumb flexion	1,0,0,0,0,0,0,0,1,0,0,0,0,0,0,0]	2	0.704381	0.0362618	0.745605	0.858333	0.850236	0.649898	0.0409788	0.719758	0.832168	0.841981
19	Little finger flexion + Thumb abduction	[1,0,0,0,0,0,0,0,0,0,1,0,0,0,0,0]	2	0.987547	0.00412736	0.96763	0.980094	0.987028	0.956887	0.00486439	0.962286	0.96893	0.992925
20	Little finger flexion + Thumb adduction	[1,0,0,0,0,0,0,0,0,0,0,1,0,0,0,0]	2	0.985189	0.00442217	0.965358	0.978923	0.985849	0.971038	0.00442217	0.965438	0.97669	0.988208
21	Little finger flexion + Wrist flexion	[1,0,0,0,0,0,0,0,0,0,0,0,1,0,0,0]	2	0.905	0.0159198	0.880926	0.931235	0.942217	0.923868	0.0117925	0.910714	0.944444	0.962264
22	Little finger flexion + Wrist extension	[1,0,0,0,0,0,0,0,0,0,0,0,0,1,0,0]	2	0.997642	0.00176887	0.985965	0.991765	0.994104	0.855472	0.0140035	0.896627	0.92067	0.971698
23	Little finger flexion + Wrist pronation	[1,0,0,0,0,0,0,0,0,0,0,0,0,0,1,0]	2	0.949811	0.00884434	0.931663	0.964623	0.964623	0.985189	0.00353774	0.972222	0.981308	0.990566
24	Little finger flexion + Wrist supination	[1,0,0,0,0,0,0,0,0,0,0,0,0,0,0,1]	2	0.817588	0.0356722	0.748179	0.864183	0.847877	0.923868	0.0140035	0.892777	0.954162	0.932783
25	Ring finger flexion + Middle finger flexion	[0,0,1,0,1,0,0,0,0,0,0,0,0,0,0,0]	2	0.949811	0.00795991	0.938144	0.970379	0.965802	0.860189	0.015625	0.884406	0.921591	0.956368
26	Ring finger flexion + Thumb flexion	[0,0,1,0,0,0,0,0,1,0,0,0,0,0,0,0]	2	0.732683	0.0350825	0.753623	0.86052	0.858491	0.779615	0.0246167	0.825131	0.880447	0.929245
27	Ring finger flexion + Thumb abduction	[0,0,1,0,0,0,0,0,0,0,1,0,0,0,0,0]	2	0.978113	0.00501179	0.960829	0.976581	0.983491	0.864906	0.0154776	0.885745	0.919774	0.959906
28	Ring finger flexion + Thumb adduction	[0,0,1,0,0,0,0,0,0,0,0,1,0,0,0,0]	2	0.95217	0.00825472	0.936073	0.966981	0.966981	0.980472	0.00501179	0.960875	0.975467	0.98467
29	Ring finger flexion + Wrist flexion	[0,0,1,0,0,0,0,0,0,0,0,0,1,0,0,0]	2	0.676079	0.0415684	0.717718	0.826037	0.845519	0.411691	0.0605837	0.634667	0.720484	0.841981
30	Ring finger flexion + Wrist extension	[0,0,1,0,0,0,0,0,0,0,0,0,0,1,0,0]	2	0.978113	0.00589623	0.953917	0.976415	0.976415	0.923868	0.00884434	0.933036	0.945701	0.985849
31	Ring finger flexion + Wrist pronation	[0,0,1,0,0,0,0,0,0,0,0,0,0,0,1,0]	2	0.997642	0.00103184	0.991774	0.996458	0.995283	0.997642	0.000737028	0.994125	0.996466	0.997642
32	Ring finger flexion + Wrist supination	[0,0,1,0,0,0,0,0,0,0,0,0,0,0,0,1]	2	0.928585	0.0107606	0.917793	0.953216	0.961085	0.881415	0.0132665	0.901639	0.924888	0.972877
33	Middle finger flexion + Index finger flexion	[0,0,0,0,1,0,1,0,0,0,0,0,0,0,0,0]	2	0.997642	0.00132665	0.989449	0.994111	0.995283	0.971038	0.00663325	0.948689	0.966318	0.981132
34	Middle finger flexion + Thumb flexion	[0,0,0,0,1,0,0,0,1,0,0,0,0,0,0,0]	2	0.327022	0.0863797	0.479574	0.660147	0.636792	0.300842	0.0860849	0.496552	0.648649	0.679245
35	Middle finger flexion + Thumb abduction	[0,0,0,0,1,0,0,0,0,0,1,0,0,0,0,0]	2	0.772777	0.0290389	0.789979	0.891697	0.873821	0.893208	0.0126769	0.904232	0.941995	0.957547
36	Middle finger flexion + Thumb adduction	[0,0,0,0,1,0,0,0,0,0,0,1,0,0,0,0]	2	0.963962	0.00692807	0.946224	0.969519	0.975236	0.864906	0.0147406	0.890949	0.922122	0.963443
37	Middle finger flexion + Wrist flexion	[0,0,0,0,1,0,0,0,0,0,0,0,1,0,0,0]	2	0.961604	0.00589623	0.954338	0.967593	0.985849	0.883774	0.0112028	0.916484	0.930804	0.983491
38	Middle finger flexion + Wrist extension	[0,0,0,0,1,0,0,0,0,0,0,0,0,1,0,0]	2	0.980472	0.00412736	0.96748	0.984634	0.982311	0.949811	0.00589623	0.954751	0.959091	0.995283
39	Middle finger flexion + Wrist pronation	[0,0,0,0,1,0,0,0,0,0,0,0,0,0,1,0]	2	0.997642	0.00353774	0.972061	0.986998	0.98467	0.997642	0.00353774	0.972254	0.980186	0.991745
40	Middle finger flexion + Wrist supination	[0,0,0,0,1,0,0,0,0,0,0,0,0,0,0,1]	2	0.926226	0.0123821	0.905085	0.955847	0.944575	0.879057	0.0172465	0.873922	0.910213	0.956368
41	Index finger flexion + Thumb flexion	[0,0,0,0,0,0,1,0,1,0,0,0,0,0,0,0]	2	0.997642	0.00176887	0.985932	0.99409	0.991745	0.997642	0.00176887	0.985981	0.99061	0.995283
42	Index finger flexion + Thumb abduction	[0,0,0,0,0,0,1,0,0,0,1,0,0,0,0,0]	2	0.72089	0.0390625	0.727646	0.84994	0.834906	0.50603	0.0548349	0.659652	0.746377	0.850236
43	Index finger flexion + Thumb adduction	[0,0,0,0,0,0,1,0,0,0,0,1,0,0,0,0]	2	0.749192	0.0381781	0.734086	0.850178	0.84316	0.763106	0.0281545	0.806288	0.85209	0.9375
44	Index finger flexion + Wrist flexion	[0,0,0,0,0,0,1,0,0,0,0,0,1,0,0,0]	2	0.973489	0.00721744	0.944114	0.967113	0.97543	0.985774	0.00476044	0.962919	0.973398	0.988943
45	Index finger flexion + Wrist extension	[0,0,0,0,0,0,1,0,0,0,0,0,0,1,0,0]	2	0.822453	0.0229953	0.832078	0.905152	0.911557	0.815377	0.0191627	0.858542	0.917442	0.930425
46	Index finger flexion + Wrist pronation	[0,0,0,0,0,0,1,0,0,0,0,0,0,0,1,0]	2	0.997642	0.00324292	0.974389	0.987028	0.987028	0.997642	0.00117925	0.990621	0.994118	0.996462
47	Index finger flexion + Wrist supination	[0,0,0,0,0,0,1,0,0,0,0,0,0,0,0,1]	2	0.950635	0.0110544	0.915217	0.956818	0.954649	0.982381	0.00595238	0.953591	0.974041	0.978458
48	Thumb flexion + Thumb abduction	[0,0,0,0,0,0,0,0,1,0,1,0,0,0,0,0]	2	0.529852	0.0635318	0.591856	0.7503	0.737028	0.465936	0.0682488	0.547852	0.761194	0.661557
49	Thumb flexion + Thumb adduction	[0,0,0,0,0,0,0,0,1,0,0,1,0,0,0,0]	2	0.897925	0.0271226	0.804671	0.889671	0.893868	0.801226	0.0459906	0.692611	0.808046	0.829009
50	Thumb flexion + Wrist flexion	[0,0,0,0,0,0,0,0,1,0,0,0,1,0,0,0]	2	0.936634	0.00859951	0.933254	0.969059	0.961916	0.939091	0.00890663	0.93128	0.963235	0.965602
51	Thumb flexion + Wrist extension	[0,0,0,0,0,0,0,0,1,0,0,0,0,1,0,0]	2	0.601447	0.0548219	0.645482	0.771056	0.798526	0.500769	0.0629607	0.5846	0.769333	0.708845
52	Thumb flexion + Wrist pronation	[0,0,0,0,0,0,0,0,1,0,0,0,0,0,1,0]	2	0.997543	0.00337838	0.973398	0.984108	0.988943	0.997543	0.00168919	0.986602	0.991432	0.995086
53	Thumb flexion + Wrist supination	[0,0,0,0,0,0,0,0,1,0,0,0,0,0,0,1]	2	0.995986	0.00467687	0.963087	0.986254	0.97619	0.968776	0.0085034	0.933921	0.970252	0.961451
54	Wrist flexion + Wrist pronation	[0,0,0,0,0,0,0,0,0,0,0,0,1,0,1,0]	2	0.857664	0.0195578	0.855799	0.916107	0.928571	0.857664	0.0187075	0.862786	0.912088	0.941043
55	Wrist flexion + Wrist supination	[0,0,0,0,0,0,0,0,0,0,0,0,1,0,0,1]	2	0.997642	0.00103184	0.991784	0.995289	0.996462	1	0	1	1	1
56	Wrist extension + Wrist pronation	[0,0,0,0,0,0,0,0,0,0,0,0,0,1,1,0]	2	0.884875	0.0179989	0.865466	0.929465	0.926304	0.961973	0.00680272	0.947368	0.966443	0.979592
57	Wrist extension + Wrist supination	[0,0,0,0,0,0,0,0,0,0,0,0,0,1,0,1]	2	0.954528	0.0134139	0.898776	0.940629	0.95283	0.956887	0.00943396	0.926352	0.974576	0.949292
58	All digits flexion (without thumb)	[1,0,1,0,1,0,1,0,0,0,0,0,0,0,0,0]	4	1	0	1	1	1	1	0	1	1	1
59	All digits extension	[0,1,0,1,0,1,0,1,0,1,0,0,0,0,0,0]	5	0.997642	0.00117925	0.995286	0.999408	0.995873	0.997642	0.00235849	0.990566	1	0.990566
60	Palmar grasp	[1,0,1,0,1,0,1,0,1,0,0,0,0,0,0,0]	5	0.0793808	0.0874116	0.76552	0.825586	0.913208	0.086219	0.110407	0.703131	0.814883	0.836792
61	Wrist pronation+ Palmar grasp	[1,0,1,0,1,0,1,0,1,0,0,0,0,0,1,0]	6	0.374192	0.0852005	0.777863	0.972142	0.795597	0.277257	0.098467	0.744453	0.965278	0.764937
62	Pointing	[1,0,1,0,1,0,0,1,1,0,0,0,0,0,0,0]	5	0.791645	0.0465802	0.858423	0.944773	0.903774	0.881415	0.0288915	0.909091	0.981964	0.924528
63	3-digit pinch	[0,0,0,0,1,0,1,0,1,0,0,0,0,0,0,0]	3	0.997642	0.000294811	0.99843	0.99843	1	0.997642	0.000147406	0.999214	0.999214	1
64	3-digit pinch + Wrist pronation	[0,0,0,0,1,0,1,0,1,0,0,0,0,0,1,0]	4	0.985189	0.00545401	0.978563	0.982548	0.995873	0.871981	0.0247642	0.90487	0.958034	0.942217
65	Key grasp + Wrist pronation	[0,0,0,0,0,0,1,0,1,0,0,0,0,0,1,0]	3	1	0	1	1	1	0.843679	0.0340507	0.827096	0.945252	0.868711

## Sheet: subject_9
				Training with Cross-Entropy Loss					Training with BP-MLL Loss
	Compound Movement	Label Set	Label Set Cardinality	Exact Match Rate	Hamming Loss	Jaccard Index	Precision	Recall	Exact Match Rate	Hamming Loss	Jaccard Index	Precision	Recall
1	Little finger flexion	[1,0,0,0,0,0,0,0,0,0,0,0,0,0,0,0]	1	0.959245	0.0051592	0.923581	0.925602	0.997642	0.921509	0.00722288	0.895745	0.901499	0.992925
2	Little finger extension	[0,1,0,0,0,0,0,0,0,0,0,0,0,0,0,0]	1	0.997642	0.000442217	0.992958	0.995294	0.997642	0.992264	0.00383255	0.941834	0.948198	0.992925
3	Ring finger flexion	[0,0,1,0,0,0,0,0,0,0,0,0,0,0,0,0]	1	0.737591	0.0333137	0.587591	0.721973	0.759434	0.516554	0.0383255	0.596273	0.635762	0.90566
4	Ring ginger extension	[0,0,0,1,0,0,0,0,0,0,0,0,0,0,0,0]	1	0.763535	0.0297759	0.62243	0.75	0.785377	0.030705	0.063237	0.496479	0.497062	0.997642
5	Middle finger flexion	[0,0,0,0,1,0,0,0,0,0,0,0,0,0,0,0]	1	0.862547	0.0193101	0.736419	0.833713	0.863208	0.535422	0.0405366	0.577573	0.623549	0.886792
6	Middle finger extension	[0,0,0,0,0,1,0,0,0,0,0,0,0,0,0,0]	1	0.954528	0.0078125	0.88326	0.930394	0.945755	0.030705	0.0627948	0.498233	0.498821	0.997642
7	Index finger flexion	[0,0,0,0,0,0,1,0,0,0,0,0,0,0,0,0]	1	0.67627	0.0409788	0.516522	0.662946	0.700472	0.681648	0.0347877	0.577818	0.70524	0.761792
8	Index finger extension	[0,0,0,0,0,0,0,1,0,0,0,0,0,0,0,0]	1	0.956887	0.00751769	0.885393	0.949398	0.929245	0.966321	0.00412736	0.938053	0.938053	1
9	Thumb flexion	[0,0,0,0,0,0,0,0,1,0,0,0,0,0,0,0]	1	0.997732	0.00155896	0.975501	0.982063	0.993197	0.997732	0.00198413	0.969095	0.973392	0.995465
10	Thumb extension	[0,0,0,0,0,0,0,0,0,1,0,0,0,0,0,0]	1	0.978113	0.00589623	0.910314	0.948598	0.957547	0.93566	0.00825472	0.880851	0.9	0.976415
11	Thumb abduction	[0,0,0,0,0,0,0,0,0,0,1,0,0,0,0,0]	1	0.997642	0.00221108	0.965358	0.978923	0.985849	0.987547	0.00353774	0.945946	0.954545	0.990566
12	Thumb adduction	[0,0,0,0,0,0,0,0,0,0,0,1,0,0,0,0]	1	0.81066	0.0170991	0.779886	0.799611	0.96934	0.669856	0.0246167	0.713058	0.724258	0.978774
13	Wrist flexion	[0,0,0,0,0,0,0,0,0,0,0,0,1,0,0,0]	1	0.886132	0.010171	0.859184	0.864476	0.992925	0.700516	0.021816	0.739895	0.743816	0.992925
14	Wrist extension	[0,0,0,0,0,0,0,0,0,0,0,0,0,1,0,0]	1	0.978113	0.0104658	0.852697	0.876333	0.96934	0.947453	0.00825472	0.881607	0.89485	0.983491
15	Wrist pronation	[0,0,0,0,0,0,0,0,0,0,0,0,0,0,1,0]	1	0.683346	0.0402417	0.551724	0.644914	0.792453	0.721743	0.0387677	0.558725	0.659406	0.785377
16	Wrist supination	[0,0,0,0,0,0,0,0,0,0,0,0,0,0,0,1]	1	0.930943	0.00943396	0.861171	0.914747	0.936321	0.855472	0.0151828	0.794411	0.837895	0.938679
17	Little finger flexion + Ring finger flexion	[1,1,0,0,0,0,0,0,0,0,0,0,0,0,0,0]	2	0.652686	0.0651533	0.583804	0.743405	0.731132	0.530705	0.0971403	0.451747	0.605351	0.64033
18	Little finger flexion + Thumb flexion	1,0,0,0,0,0,0,0,1,0,0,0,0,0,0,0]	2	0.881415	0.0144458	0.890503	0.944313	0.939858	0.867264	0.0151828	0.887677	0.921857	0.959906
19	Little finger flexion + Thumb abduction	[1,0,0,0,0,0,0,0,0,0,1,0,0,0,0,0]	2	0.963962	0.00825472	0.936073	0.966981	0.966981	0.971038	0.00648585	0.949657	0.969626	0.978774
20	Little finger flexion + Thumb adduction	[1,0,0,0,0,0,0,0,0,0,0,1,0,0,0,0]	2	0.985189	0.00397995	0.968714	0.982374	0.985849	0.973396	0.00501179	0.96092	0.974359	0.985849
21	Little finger flexion + Wrist flexion	[1,0,0,0,0,0,0,0,0,0,0,0,1,0,0,0]	2	0.72344	0.0290389	0.787944	0.900369	0.863208	0.836604	0.0188679	0.860414	0.91958	0.930425
22	Little finger flexion + Wrist extension	[1,0,0,0,0,0,0,0,0,0,0,0,0,1,0,0]	2	0.87434	0.0129717	0.902977	0.932802	0.965802	0.530705	0.0396521	0.746466	0.78806	0.933962
23	Little finger flexion + Wrist pronation	[1,0,0,0,0,0,0,0,0,0,0,0,0,0,1,0]	2	0.912075	0.0150354	0.886414	0.940898	0.938679	0.975755	0.0051592	0.959816	0.973225	0.985849
24	Little finger flexion + Wrist supination	[1,0,0,0,0,0,0,0,0,0,0,0,0,0,0,1]	2	0.706931	0.0285967	0.78324	0.937166	0.826651	0.747686	0.0306604	0.776103	0.899002	0.850236
25	Ring finger flexion + Middle finger flexion	[0,0,1,0,1,0,0,0,0,0,0,0,0,0,0,0]	2	0.928585	0.0134139	0.898664	0.941657	0.951651	0.030705	0.0744399	0.611538	0.63753	0.9375
26	Ring finger flexion + Thumb flexion	[0,0,1,0,0,0,0,0,1,0,0,0,0,0,0,0]	2	0.690421	0.0392099	0.726899	0.848921	0.834906	0.681648	0.0386203	0.736948	0.8322	0.865566
27	Ring finger flexion + Thumb abduction	[0,0,1,0,0,0,0,0,0,0,1,0,0,0,0,0]	2	0.721082	0.0336085	0.758985	0.879902	0.846698	0.629762	0.0389151	0.728674	0.85012	0.836085
28	Ring finger flexion + Thumb adduction	[0,0,1,0,0,0,0,0,0,0,0,1,0,0,0,0]	2	0.893208	0.0114976	0.910959	0.966102	0.941038	0.895566	0.0131191	0.899549	0.954491	0.939858
29	Ring finger flexion + Wrist flexion	[0,0,1,0,0,0,0,0,0,0,0,0,1,0,0,0]	2	0.636176	0.0449587	0.695609	0.819036	0.821934	0.247686	0.0716392	0.589873	0.67471	0.824292
30	Ring finger flexion + Wrist extension	[0,0,1,0,0,0,0,0,0,0,0,0,0,1,0,0]	2	0.862547	0.0240271	0.826041	0.896871	0.912736	0.766554	0.0327241	0.777555	0.838013	0.915094
31	Ring finger flexion + Wrist pronation	[0,0,1,0,0,0,0,0,0,0,0,0,0,0,1,0]	2	0.704572	0.0346403	0.760449	0.848692	0.879717	0.719384	0.0238797	0.8357	0.856549	0.971698
32	Ring finger flexion + Wrist supination	[0,0,1,0,0,0,0,0,0,0,0,0,0,0,0,1]	2	0.570138	0.0614682	0.606975	0.751459	0.759434	0.570799	0.0579304	0.628544	0.76	0.784198
33	Middle finger flexion + Index finger flexion	[0,0,0,0,1,0,1,0,0,0,0,0,0,0,0,0]	2	0.596082	0.0493809	0.675073	0.791809	0.820755	0.0330635	0.063237	0.663001	0.665091	0.995283
34	Middle finger flexion + Thumb flexion	[0,0,0,0,1,0,0,0,1,0,0,0,0,0,0,0]	2	0.605516	0.0493809	0.669625	0.80355	0.800708	0.490611	0.057046	0.631077	0.767092	0.78066
35	Middle finger flexion + Thumb abduction	[0,0,0,0,1,0,0,0,0,0,1,0,0,0,0,0]	2	0.864906	0.0172465	0.871287	0.928488	0.933962	0.822453	0.0194575	0.856833	0.914352	0.931604
36	Middle finger flexion + Thumb adduction	[0,0,0,0,1,0,0,0,0,0,0,1,0,0,0,0]	2	0.959245	0.00707547	0.945017	0.970588	0.972877	0.876698	0.0150354	0.887417	0.932715	0.948113
37	Middle finger flexion + Wrist flexion	[0,0,0,0,1,0,0,0,0,0,0,0,1,0,0,0]	2	0.749384	0.0327241	0.764331	0.884521	0.849057	0.768913	0.0365566	0.753479	0.827511	0.893868
38	Middle finger flexion + Wrist extension	[0,0,0,0,1,0,0,0,0,0,0,0,0,1,0,0]	2	0.541837	0.0552771	0.633789	0.786667	0.76533	0.643913	0.0408314	0.721888	0.829296	0.847877
39	Middle finger flexion + Wrist pronation	[0,0,0,0,1,0,0,0,0,0,0,0,0,0,1,0]	2	0.754101	0.0269752	0.806758	0.885284	0.900943	0.808302	0.0212264	0.845659	0.902746	0.930425
40	Middle finger flexion + Wrist supination	[0,0,0,0,1,0,0,0,0,0,0,0,0,0,0,1]	2	0.871981	0.0185731	0.861538	0.926714	0.924528	0.790139	0.0207842	0.850477	0.894091	0.945755
41	Index finger flexion + Thumb flexion	[0,0,0,0,0,0,1,0,1,0,0,0,0,0,0,0]	2	0.730516	0.0315448	0.771368	0.891358	0.851415	0.120328	0.0713443	0.60778	0.660211	0.884434
42	Index finger flexion + Thumb abduction	[0,0,0,0,0,0,1,0,0,0,1,0,0,0,0,0]	2	0.135597	0.153716	0.220405	0.37583	0.347666	0.242007	0.114251	0.388661	0.539954	0.581081
43	Index finger flexion + Thumb adduction	[0,0,0,0,0,0,1,0,0,0,0,1,0,0,0,0]	2	0.877666	0.0138206	0.893617	0.959391	0.928747	0.765349	0.0277948	0.801099	0.883636	0.895577
44	Index finger flexion + Wrist flexion	[0,0,0,0,0,0,1,0,0,0,0,0,1,0,0,0]	2	0.85783	0.0256486	0.812095	0.906024	0.886792	0.869623	0.0207842	0.845225	0.92437	0.908019
45	Index finger flexion + Wrist extension	[0,0,0,0,0,0,1,0,0,0,0,0,0,1,0,0]	2	0.928585	0.010908	0.916005	0.960714	0.951651	0.881415	0.0132665	0.900662	0.933638	0.962264
46	Index finger flexion + Wrist pronation	[0,0,0,0,0,0,1,0,0,0,0,0,0,0,1,0]	2	0.690421	0.0446639	0.698507	0.817229	0.82783	0.643913	0.0415684	0.722167	0.814444	0.864387
47	Index finger flexion + Wrist supination	[0,0,0,0,0,0,1,0,0,0,0,0,0,0,0,1]	2	0.831887	0.0227005	0.830022	0.928395	0.886792	0.813019	0.0197524	0.857749	0.895787	0.95283
48	Thumb flexion + Thumb abduction	[0,0,0,0,0,0,0,0,1,0,1,0,0,0,0,0]	2	0.942736	0.00574882	0.954172	0.996319	0.957547	0.954528	0.00545401	0.956674	0.99271	0.963443
49	Thumb flexion + Thumb adduction	[0,0,0,0,0,0,0,0,1,0,0,1,0,0,0,0]	2	0.928585	0.00722288	0.942421	0.996273	0.945755	0.70995	0.030513	0.768456	0.937244	0.810142
50	Thumb flexion + Wrist flexion	[0,0,0,0,0,0,0,0,1,0,0,0,1,0,0,0]	2	0.963962	0.00648585	0.949657	0.969626	0.978774	0.985189	0.00456958	0.964037	0.983432	0.979953
51	Thumb flexion + Wrist extension	[0,0,0,0,0,0,0,0,1,0,0,0,0,1,0,0]	2	0.867264	0.0197524	0.852747	0.926014	0.915094	0.761837	0.0240271	0.830385	0.87596	0.941038
52	Thumb flexion + Wrist pronation	[0,0,0,0,0,0,0,0,1,0,0,0,0,0,1,0]	2	0.966321	0.00633844	0.950631	0.972973	0.976415	0.973396	0.00560142	0.956272	0.975352	0.979953
53	Thumb flexion + Wrist supination	[0,0,0,0,0,0,0,0,1,0,0,0,0,0,0,1]	2	0.813019	0.0346403	0.761179	0.846328	0.883255	0.862547	0.0178361	0.869892	0.907969	0.954009
54	Wrist flexion + Wrist pronation	[0,0,0,0,0,0,0,0,0,0,0,0,1,0,1,0]	2	0.912064	0.01336	0.89977	0.935329	0.959459	0.826069	0.018274	0.867039	0.905484	0.953317
55	Wrist flexion + Wrist supination	[0,0,0,0,0,0,0,0,0,0,0,0,1,0,0,1]	2	0.824811	0.0512972	0.679558	0.756148	0.870283	0.881415	0.021079	0.846895	0.901938	0.932783
56	Wrist extension + Wrist pronation	[0,0,0,0,0,0,0,0,0,0,0,0,0,1,1,0]	2	0.831887	0.0249116	0.812222	0.933589	0.862028	0.888491	0.0182783	0.859887	0.953634	0.897406
57	Wrist extension + Wrist supination	[0,0,0,0,0,0,0,0,0,0,0,0,0,1,0,1]	2	0.963962	0.00692807	0.946039	0.972845	0.971698	0.973396	0.00471698	0.963176	0.975524	0.987028
58	All digits flexion (without thumb)	[1,0,1,0,1,0,1,0,0,0,0,0,0,0,0,0]	4	0.938019	0.0297759	0.906568	0.979021	0.924528	0.919151	0.0296285	0.906729	0.982403	0.921698
59	All digits extension	[0,1,0,1,0,1,0,1,0,1,0,0,0,0,0,0]	5	0.95217	0.0175413	0.932	0.967953	0.961675	0.728818	0.0812205	0.708311	0.873939	0.788915
60	Palmar grasp	[1,0,1,0,1,0,1,0,1,0,0,0,0,0,0,0]	5	0.530044	0.131928	0.609	0.891875	0.657547	0.490611	0.143573	0.580534	0.869677	0.635849
61	Wrist pronation+ Palmar grasp	[1,0,1,0,1,0,1,0,1,0,0,0,0,0,1,0]	6	0.994623	0.00339033	0.990959	1	0.990959	0.997642	0.00162146	0.995676	1	0.995676
62	Pointing	[1,0,1,0,1,0,0,1,1,0,0,0,0,0,0,0]	5	0.900283	0.0331663	0.895737	0.98072	0.911792	0.914434	0.0287441	0.90968	0.980529	0.926415
63	3-digit pinch	[0,0,0,0,1,0,1,0,1,0,0,0,0,0,0,0]	3	0.659761	0.0536557	0.768595	0.800662	0.950472	0.629762	0.0564564	0.756516	0.798122	0.935535
64	3-digit pinch + Wrist pronation	[0,0,0,0,1,0,1,0,1,0,0,0,0,0,1,0]	4	0.44278	0.0627948	0.771949	0.893432	0.850236	0.53778	0.0458432	0.826837	0.936909	0.87559
65	Key grasp + Wrist pronation	[0,0,0,0,0,0,1,0,1,0,0,0,0,0,1,0]	3	0.886132	0.0159198	0.919463	0.947005	0.96934	0.902642	0.0129717	0.933585	0.958915	0.972484

## Sheet: subject_10
				Training with Cross-Entropy Loss					Training with BP-MLL Loss
	Compound Movement	Label Set	Label Set Cardinality	Exact Match Rate	Hamming Loss	Jaccard Index	Precision	Recall	Exact Match Rate	Hamming Loss	Jaccard Index	Precision	Recall
1	Little finger flexion	[1,0,0,0,0,0,0,0,0,0,0,0,0,0,0,0]	1	0.973396	0.00368514	0.944196	0.946309	0.997642	0.794565	0.0194575	0.76259	0.76259	1
2	Little finger extension	[0,1,0,0,0,0,0,0,0,0,0,0,0,0,0,0]	1	0.997642	0.000147406	0.997642	1	0.997642	0.997642	0.00103184	0.983759	0.983759	1
3	Ring finger flexion	[0,0,1,0,0,0,0,0,0,0,0,0,0,0,0,0]	1	0.855472	0.0231427	0.710332	0.765408	0.908019	0.688433	0.0328715	0.6432	0.666667	0.948113
4	Ring ginger extension	[0,0,0,1,0,0,0,0,0,0,0,0,0,0,0,0]	1	0.601692	0.057783	0.403349	0.532129	0.625	0.44315	0.0709021	0.340192	0.448463	0.584906
5	Middle finger flexion	[0,0,0,0,1,0,0,0,0,0,0,0,0,0,0,0]	1	0.926226	0.00722288	0.896406	0.896406	1	0.864906	0.011645	0.842629	0.844311	0.997642
6	Middle finger extension	[0,0,0,0,0,1,0,0,0,0,0,0,0,0,0,0]	1	0.802164	0.0336085	0.615514	0.683521	0.860849	0.829528	0.0316922	0.644628	0.683012	0.919811
7	Index finger flexion	[0,0,0,0,0,0,1,0,0,0,0,0,0,0,0,0]	1	0.975755	0.00427476	0.935982	0.935982	1	0.853113	0.0119399	0.838966	0.842315	0.995283
8	Index finger extension	[0,0,0,0,0,0,0,1,0,0,0,0,0,0,0,0]	1	0.997642	0.000589623	0.990654	0.990654	1	0.997642	0.000442217	0.992958	0.995294	0.997642
9	Thumb flexion	[0,0,0,0,0,0,0,0,1,0,0,0,0,0,0,0]	1	0.980472	0.00574882	0.913525	0.938497	0.971698	0.801226	0.0188679	0.764706	0.776119	0.981132
10	Thumb extension	[0,0,0,0,0,0,0,0,0,1,0,0,0,0,0,0]	1	0.830983	0.0205774	0.722567	0.821176	0.857494	0.791986	0.0219595	0.726054	0.767206	0.931204
11	Thumb abduction	[0,0,0,0,0,0,0,0,0,0,1,0,0,0,0,0]	1	0.942736	0.00899175	0.867102	0.919169	0.938679	0.902642	0.0123821	0.826804	0.867965	0.945755
12	Thumb adduction	[0,0,0,0,0,0,0,0,0,0,0,1,0,0,0,0]	1	0.69316	0.0276361	0.66893	0.726937	0.893424	0.459076	0.0464853	0.546335	0.583456	0.895692
13	Wrist flexion	[0,0,0,0,0,0,0,0,0,0,0,0,1,0,0,0]	1	0.961973	0.00765306	0.889571	0.900621	0.986395	0.930227	0.00949546	0.867589	0.871032	0.995465
14	Wrist extension	[0,0,0,0,0,0,0,0,0,0,0,0,0,1,0,0]	1	0.79273	0.0255012	0.702238	0.722124	0.962264	0.813019	0.0221108	0.734982	0.74552	0.981132
15	Wrist pronation	[0,0,0,0,0,0,0,0,0,0,0,0,0,0,1,0]	1	0.608767	0.0306604	0.66343	0.678808	0.966981	0.27098	0.0629422	0.481796	0.498118	0.936321
16	Wrist supination	[0,0,0,0,0,0,0,0,0,0,0,0,0,0,0,1]	1	0.853113	0.0166568	0.773092	0.83878	0.908019	0.634188	0.0340507	0.637931	0.655395	0.959906
17	Little finger flexion + Ring finger flexion	[1,1,0,0,0,0,0,0,0,0,0,0,0,0,0,0]	2	0.997642	0.00501179	0.961009	0.972158	0.988208	0.997642	0.00309552	0.975666	0.982497	0.992925
18	Little finger flexion + Thumb flexion	1,0,0,0,0,0,0,0,1,0,0,0,0,0,0,0]	2	0.750277	0.0300708	0.786611	0.874419	0.886792	0.447867	0.0381781	0.763254	0.772433	0.98467
19	Little finger flexion + Thumb abduction	[1,0,0,0,0,0,0,0,0,0,1,0,0,0,0,0]	2	0.914434	0.0114976	0.911765	0.957245	0.950472	0.848396	0.0119399	0.912338	0.917301	0.994104
20	Little finger flexion + Thumb adduction	[1,0,0,0,0,0,0,0,0,0,0,1,0,0,0,0]	2	0.876698	0.021816	0.83878	0.916667	0.908019	0.78749	0.0334611	0.769543	0.846927	0.893868
21	Little finger flexion + Wrist flexion	[1,0,0,0,0,0,0,0,0,0,0,0,1,0,0,0]	2	0.923868	0.00854953	0.932636	0.984069	0.946934	0.879057	0.0114976	0.910138	0.975309	0.931604
22	Little finger flexion + Wrist extension	[1,0,0,0,0,0,0,0,0,0,0,0,0,1,0,0]	2	0.867264	0.016362	0.874718	0.95326	0.913915	0.921509	0.00928656	0.929213	0.951669	0.975236
23	Little finger flexion + Wrist pronation	[1,0,0,0,0,0,0,0,0,0,0,0,0,0,1,0]	2	0.490843	0.0682488	0.572089	0.725674	0.729953	0.653056	0.046875	0.684211	0.8125	0.8125
24	Little finger flexion + Wrist supination	[1,0,0,0,0,0,0,0,0,0,0,0,0,0,0,1]	2	0.799805	0.0285967	0.798546	0.86991	0.90684	0.035131	0.082842	0.577761	0.614217	0.90684
25	Ring finger flexion + Middle finger flexion	[0,0,1,0,1,0,0,0,0,0,0,0,0,0,0,0]	2	0.916792	0.0113502	0.912599	0.960573	0.948113	0.907358	0.0135613	0.897436	0.942623	0.949292
26	Ring finger flexion + Thumb flexion	[0,0,1,0,0,0,0,0,1,0,0,0,0,0,0,0]	2	0.104051	0.0653007	0.505028	0.905812	0.533019	0.039848	0.072671	0.575731	0.68057	0.788915
27	Ring finger flexion + Thumb abduction	[0,0,1,0,0,0,0,0,0,0,1,0,0,0,0,0]	2	0.0851826	0.0700177	0.483696	0.860735	0.524764	0.11532	0.0663325	0.602824	0.705579	0.805425
28	Ring finger flexion + Thumb adduction	[0,0,1,0,0,0,0,0,0,0,0,1,0,0,0,0]	2	0.802164	0.0420106	0.71328	0.82924	0.836085	0.820094	0.03125	0.783894	0.85255	0.90684
29	Ring finger flexion + Wrist flexion	[0,0,1,0,0,0,0,0,0,0,0,0,1,0,0,0]	2	0.186598	0.099941	0.373383	0.633229	0.476415	0.377112	0.0713443	0.581677	0.685336	0.793632
30	Ring finger flexion + Wrist extension	[0,0,1,0,0,0,0,0,0,0,0,0,0,1,0,0]	2	0.266786	0.0611733	0.549892	0.872633	0.597877	0.391263	0.0670696	0.565425	0.74842	0.698113
31	Ring finger flexion + Wrist pronation	[0,0,1,0,0,0,0,0,0,0,0,0,0,0,1,0]	2	0.622918	0.03523	0.736784	0.917695	0.788915	0.653056	0.0372936	0.736458	0.863248	0.833726
32	Ring finger flexion + Wrist supination	[0,0,1,0,0,0,0,0,0,0,0,0,0,0,0,1]	2	0.273862	0.0732606	0.510345	0.756204	0.610849	0.42664	0.0642689	0.592523	0.740654	0.747642
33	Middle finger flexion + Index finger flexion	[0,0,0,0,1,0,1,0,0,0,0,0,0,0,0,0]	2	0.973396	0.00501179	0.960465	0.98568	0.974057	0.968679	0.00560142	0.956069	0.979858	0.975236
34	Middle finger flexion + Thumb flexion	[0,0,0,0,1,0,0,0,1,0,0,0,0,0,0,0]	2	0.762069	0.0259434	0.812965	0.891608	0.902123	0.766263	0.0234375	0.831031	0.893714	0.92217
35	Middle finger flexion + Thumb abduction	[0,0,0,0,1,0,0,0,0,0,1,0,0,0,0,0]	2	0.907358	0.0131191	0.901549	0.935706	0.961085	0.848396	0.0191627	0.859914	0.908884	0.941038
36	Middle finger flexion + Thumb adduction	[0,0,0,0,1,0,0,0,0,0,0,1,0,0,0,0]	2	0.985189	0.00486439	0.96185	0.979976	0.981132	0.997642	0.00280071	0.977881	0.987074	0.990566
37	Middle finger flexion + Wrist flexion	[0,0,0,0,1,0,0,0,0,0,0,0,1,0,0,0]	2	0.44839	0.0533608	0.623701	0.840336	0.707547	0.30164	0.046875	0.724675	0.731643	0.987028
38	Middle finger flexion + Wrist extension	[0,0,0,0,1,0,0,0,0,0,0,0,0,1,0,0]	2	0.886132	0.0145932	0.887115	0.964064	0.917453	0.0469235	0.0675118	0.638801	0.658537	0.955189
39	Middle finger flexion + Wrist pronation	[0,0,0,0,1,0,0,0,0,0,0,0,0,0,1,0]	2	0.945094	0.00722288	0.943353	0.979592	0.962264	0.938019	0.00884434	0.932356	0.954965	0.975236
40	Middle finger flexion + Wrist supination	[0,0,0,0,1,0,0,0,0,0,0,0,0,0,0,1]	2	0.912075	0.0126769	0.902935	0.954654	0.943396	0.745037	0.0268278	0.811399	0.87	0.923349
41	Index finger flexion + Thumb flexion	[0,0,0,0,0,0,1,0,1,0,0,0,0,0,0,0]	2	0.717258	0.0309552	0.775161	0.893827	0.853774	0.871981	0.0157724	0.881243	0.937426	0.936321
42	Index finger flexion + Thumb abduction	[0,0,0,0,0,0,1,0,0,0,1,0,0,0,0,0]	2	0.914434	0.0120873	0.906818	0.961446	0.941038	0.905	0.0126769	0.903044	0.953571	0.944575
43	Index finger flexion + Thumb adduction	[0,0,0,0,0,0,1,0,0,0,0,1,0,0,0,0]	2	0.69839	0.0355248	0.751546	0.856639	0.85967	0.492678	0.0582252	0.63392	0.747541	0.806604
44	Index finger flexion + Wrist flexion	[0,0,0,0,0,0,1,0,0,0,0,0,1,0,0,0]	2	0.846038	0.0294811	0.785638	0.896088	0.864387	0.745037	0.0448113	0.694472	0.824582	0.814858
45	Index finger flexion + Wrist extension	[0,0,0,0,0,0,1,0,0,0,0,0,0,1,0,0]	2	0.914434	0.0112028	0.913538	0.96283	0.946934	0.862547	0.0178361	0.865854	0.935329	0.920991
46	Index finger flexion + Wrist pronation	[0,0,0,0,0,0,1,0,0,0,0,0,0,0,1,0]	2	0.747918	0.0308078	0.773564	0.904943	0.841981	0.778056	0.0262382	0.812434	0.884174	0.909198
47	Index finger flexion + Wrist supination	[0,0,0,0,0,0,1,0,0,0,0,0,0,0,0,1]	2	0.629994	0.0510024	0.651561	0.816919	0.762972	0.664848	0.0477594	0.674372	0.820293	0.791274
48	Thumb flexion + Thumb abduction	[0,0,0,0,0,0,0,0,1,0,1,0,0,0,0,0]	2	0.948919	0.0104423	0.919431	0.962779	0.953317	0.971032	0.00660319	0.948317	0.977695	0.969287
49	Thumb flexion + Thumb adduction	[0,0,0,0,0,0,0,0,1,0,0,1,0,0,0,0]	2	0.865381	0.0116708	0.907543	0.98939	0.916462	0.813784	0.0152027	0.880723	0.978581	0.898034
50	Thumb flexion + Wrist flexion	[0,0,0,0,0,0,0,0,1,0,0,0,1,0,0,0]	2	0.835897	0.0380835	0.741397	0.830607	0.873464	0.870295	0.0238022	0.832613	0.87316	0.947174
51	Thumb flexion + Wrist extension	[0,0,0,0,0,0,0,0,1,0,0,0,0,1,0,0]	2	0.611126	0.0546875	0.638754	0.785629	0.773585	0.575225	0.0554245	0.651852	0.752137	0.830189
52	Thumb flexion + Wrist pronation	[0,0,0,0,0,0,0,0,1,0,0,0,0,0,1,0]	2	0.639428	0.047612	0.679245	0.811388	0.806604	0.52098	0.0543927	0.65928	0.752371	0.841981
53	Thumb flexion + Wrist supination	[0,0,0,0,0,0,0,0,1,0,0,0,0,0,0,1]	2	0.415371	0.0716392	0.568767	0.696739	0.755896	0.110603	0.0725236	0.609214	0.651104	0.904481
54	Wrist flexion + Wrist pronation	[0,0,0,0,0,0,0,0,0,0,0,0,1,0,1,0]	2	0.902642	0.0132665	0.899666	0.942757	0.951651	0.883774	0.0135613	0.898678	0.931507	0.962264
55	Wrist flexion + Wrist supination	[0,0,0,0,0,0,0,0,0,0,0,0,1,0,0,1]	2	0.747918	0.0384729	0.730093	0.855758	0.832547	0.796923	0.0278597	0.804145	0.868981	0.915094
56	Wrist extension + Wrist pronation	[0,0,0,0,0,0,0,0,0,0,0,0,0,1,1,0]	2	0.618201	0.0440743	0.690796	0.848793	0.787736	0.511546	0.0486439	0.688679	0.774947	0.860849
57	Wrist extension + Wrist supination	[0,0,0,0,0,0,0,0,0,0,0,0,0,1,0,1]	2	0.801226	0.0240271	0.820485	0.925466	0.878538	0.553999	0.037441	0.757634	0.798793	0.936321
58	All digits flexion (without thumb)	[1,0,1,0,1,0,1,0,0,0,0,0,0,0,0,0]	4	0.415371	0.236881	0.35306	0.706688	0.413679	0.393622	0.235554	0.37037	0.692194	0.443396
59	All digits extension	[0,1,0,1,0,1,0,1,0,1,0,0,0,0,0,0]	5	0.997642	0.00810731	0.967855	0.991023	0.976415	0.978113	0.00928656	0.963499	0.98228	0.980542
60	Palmar grasp	[1,0,1,0,1,0,1,0,1,0,0,0,0,0,0,0]	5	0.997642	0.00294811	0.990566	1	0.990566	0.997642	0.00206368	0.993396	1	0.993396
61	Wrist pronation+ Palmar grasp	[1,0,1,0,1,0,1,0,1,0,0,0,0,0,1,0]	6	0.997642	0.00117925	0.996855	1	0.996855	0.997642	0.000589623	0.998428	0.999607	0.998821
62	Pointing	[1,0,1,0,1,0,0,1,1,0,0,0,0,0,0,0]	5	0.707824	0.057783	0.816565	0.990352	0.823113	0.539848	0.0862323	0.726636	0.987302	0.733491
63	3-digit pinch	[0,0,0,0,1,0,1,0,1,0,0,0,0,0,0,0]	3	0.757352	0.0321344	0.837192	0.943603	0.881289	0.712018	0.0368514	0.81454	0.935264	0.863208
64	3-digit pinch + Wrist pronation	[0,0,0,0,1,0,1,0,1,0,0,0,0,0,1,0]	4	0.493201	0.101415	0.620518	0.905797	0.663325	0.414848	0.110259	0.582589	0.915789	0.615566
65	Key grasp + Wrist pronation	[0,0,0,0,0,0,1,0,1,0,0,0,0,0,1,0]	3	0.0332958	0.16023	0.31506	0.613497	0.393082	0.0469235	0.156103	0.341418	0.620339	0.431604

[truncated: 4 more sheets: subject_11, subject_12, subject_13, subject_14]
